# Supplementary material for: Metabolic interactions between dynamic bacterial subpopulations
Source: eLife. 2018 May 29;7:e33099. doi: 10.7554/eLife.33099 (PMC6025961; doi:10.7554/eLife.33099)
Supplement: Supplementary file 1. [file elife-33099-supp1.xlsx]

## Sheet: Sheet1
Strain #	Strain name	Genotype	Construction method	Physiological Characteristic and other notes	Used in Figure	Reference / source
1	PY79	Prototrophic strain				Youngman, P., Perkins, J.B. & Losick, R. 1984
2	JJB176	PB2; ppsb::PtrpE‐mCh PhleoR
3	BS196	amyE::Physpank-lytF SpectR, PY79 background.		non chaining strain (used to construct strains for motermachine movies)		DS3290 from Dan Kearns lab.
4		PY 79 ∆alsS/D		deletion of acetoin producing genes
5		PY79 ∆comK		deletion of genetic competence
6	AZRE1	JJB176; sacA::PsucC‐yfp cmR	Plasmid (1) above into JJB176	YFP promoter reporter for sucC/D		This work
7	AZRE2	JJB176; sacA::PalsS‐yfp cmR	Plasmid (2) above into JJB176	YFP promoter reporter for alsS/D		This work
8	AZRE3	JJB176; sacA::PacoA‐yfp cmR	Plasmid (3) above into JJB176	YFP promoter reporter for acoA/B/C		This work
9	AZRE4	JJB176; sacA::PcitB‐yfp cmR	Plasmid (4) above into JJB176	YFP promoter reporter for citB		This work
10	AZRE5	JJB176; sacA::PcitZ‐yfp cmR	Plasmid (5) above into JJB177	YFP promoter reporter for citZ/icd/mdh		This work
11	AZRE6	JJB176; sacA::PfumC‐yfp cmR	Plasmid (6) above into JJB177	YFP promoter reporter for fumC (citG)		This work
12	AZRE7	JJB176; sacA::PgntZ‐yfp cmR	Plasmid (7) above into JJB177	YFP promoter reporter for gntRKPZ		This work
13	AZRE8	JJB176; sacA::PodhA‐yfp cmR	Plasmid (8) above into JJB176	YFP promoter reporter for odhA/B		This work
14	AZRE9	JJB176; sacA::PpdhA‐yfp cmR	Plasmid (9) above into JJB176	YFP promoter reporter for pdhA/B/C/D		This work
15	AZRE10	JJB176; sacA::PptsG‐yfp cmR	Plasmid (10) above into JJB176	YFP promoter reporter for ptsG/H/I		This work
16	AZRE11	JJB176; sacA::PpycA‐yfp cmR	Plasmid (11) above into JJB176	YFP promoter reporter for ftsW/pycA		This work
17	AZRE13	JJB176; sacA::PsdhC‐yfp cmR	Plasmid (12) above into JJB176	YFP promoter reporter for sdhC/A/B		This work
18	AZRE14	JJB176; sacA::PtktA‐yfp cmR	Plasmid (13) above into JJB176	YFP promoter reporter for tkt		This work
19	AZRE15	JJB176; sacA::PpckA‐yfp cmR	Plasmid (14) above into JJB176	YFP promoter reporter for pckA		This work
20	AZRE16	JJB176; sacA::PcomG‐yfp cmR	Plasmid (15) above into JJB177	YFP promoter reporter for comG		This work
21	AZRE17	JJB176; sacA::PnucA‐yfp cmR	Plasmid (16) above into JJB177	YFP promoter reporter for nucA
22	AZRE18	JJB176; sacA::PargX‐yfp cmR	Plasmid (17) above into JJB177	YFP promoter reporter for argX
23	AZRE19	AZRE1; ∆comK	genomic DNA from (GUROL STRAIN) into AZRE1
24	AZRE20	AZRE16; ∆comK	genomic DNA from (GUROL STRAIN) into AZRE16
25	AZRE21	PB2; ppsb::PtrpE‐mCh PhleoR, amyE::Physpank-lytF SpectR	genomic DNA from BS196 into JJB176	non-chaining strain with constitutive RFP reporter used for movie segmentation
26	AZRE22	AZRE21; sacA::PsucC‐yfp cmR	plasmid (1) into AZRE22	non-chaining strain used for PsucC mother machine movies
27	AZRE23	AZRE21; sacA::PalsS‐yfp cmR	plasmid (2) into AZRE22	non-chaining strain used for PalsS mother machine movies
28	AZRE24	JJB176; amyE::PsucC‐cfp specR	plasmid (18) into JJB176
29	AZRE25	JJB176; amyE::PalsS‐cfp specR	plasmid (19) into JJB176
30	AZRE26	CFP/YFP strain
31	AZRE27	CFP/YFP strain
32	AZRE28	CFP/YFP strain
33	AZRE29	CFP/YFP strain
34	AZRE30	CFP/YFP strain
35	AZRE31	locked strain +
36	AZRE32	locked strain -
37	AZRE33
38	AZRE34
39	AZRE35
40	AZRE36
41	AZRE37
42	AZRE38
43	AZRE39
44	AZRE40
45	AZRE41
46	AZRE42
47	AZRE43
48	AZRE44
49	AZRE45
50	AZRE46
51	AZRE47
52	AZRE48
53
54
55
56
57
58
59
60
61
62
63
64
65
66
