# Supplementary material for: Metabolic interactions between dynamic bacterial subpopulations
Source: eLife. 2018 May 29;7:e33099. doi: 10.7554/eLife.33099 (PMC6025961; doi:10.7554/eLife.33099)
Supplement: Supplementary file 2. — Genes that are significantly differentially regulated in the sorting and RNAseq experiments are sorted based on P-values. Genes in green text have P-values of 5.0 e-5 or smaller [file elife-33099-supp2.xlsx]

## Sheet: Significant Genes
Table S2	value_alsS High sorted	value_alsS Normal sorted	log2(fold change)	test_stat	p_value	q_value	significant
ywfM	1039.76	64.9314	-4.00119	-15.9799	5e-05	0.000541159	yes
comEA	455.242	30.8855	-3.88163	-14.6287	5e-05	0.000541159	yes
ydeE	27.7838	1.92265	-3.85307	-9.97327	5e-05	0.000541159	yes
comGA	1234.72	88.7467	-3.79835	-15.0813	5e-05	0.000541159	yes
comER	128.126	9.33183	-3.77926	-13.4502	5e-05	0.000541159	yes
cysL	359.231	27.6437	-3.69989	-13.8555	5e-05	0.000541159	yes
comFC	197.191	15.5118	-3.66816	-10.8336	5e-05	0.000541159	yes
ssbB	2298.59	183.662	-3.64563	-13.7692	5e-05	0.000541159	yes
comFB	597.302	48.5213	-3.62177	-8.55611	5e-05	0.000541159	yes
lipL	327.945	26.9775	-3.60363	-13.5402	5e-05	0.000541159	yes
comFA	226.99	18.9108	-3.58535	-13.4701	5e-05	0.000541159	yes
maf	627.114	52.5204	-3.57778	-13.4335	5e-05	0.000541159	yes
comEB	219.48	18.9629	-3.53284	-12.9476	5e-05	0.000541159	yes
comGB	549.288	48.1125	-3.51308	-13.5514	5e-05	0.000541159	yes
coiA	12.668	1.12146	-3.49774	-8.43354	5e-05	0.000541159	yes
comGD	474.702	42.8653	-3.46914	-7.50482	5e-05	0.000541159	yes
ybdK	218.626	20.0358	-3.44781	-13.2154	5e-05	0.000541159	yes
comGC	754.378	77.8975	-3.27564	-5.96845	5e-05	0.000541159	yes
cwlJ	136.113	14.7701	-3.20406	-10.4176	5e-05	0.000541159	yes
rapH	443.959	52.9302	-3.06826	-11.5709	5e-05	0.000541159	yes
radC	280.359	33.4645	-3.06657	-11.9709	5e-05	0.000541159	yes
med	57.9287	6.96087	-3.05694	-10.7107	5e-05	0.000541159	yes
comGE	841.508	101.255	-3.05498	-7.28545	5e-05	0.000541159	yes
sacX	25.5097	3.22108	-2.98543	-9.90935	5e-05	0.000541159	yes
comC	138.676	17.8975	-2.95389	-11.3442	5e-05	0.000541159	yes
ydeC	5.99679	0.809302	-2.88944	-5.27552	5e-05	0.000541159	yes
hxlR	157.418	22.304	-2.81923	-9.24866	5e-05	0.000541159	yes
hxlA	76.8043	10.9232	-2.81379	-9.65197	5e-05	0.000541159	yes
hxlB	82.3352	11.8009	-2.80261	-9.44087	5e-05	0.000541159	yes
yckA	13.0086	1.98789	-2.71016	-6.09406	5e-05	0.000541159	yes
dinB	26.6226	4.17514	-2.67275	-6.797	5e-05	0.000541159	yes
comGF	550.022	95.3113	-2.52877	-9.99312	5e-05	0.000541159	yes
yvyF	366.704	67.836	-2.43449	-9.64192	5e-05	0.000541159	yes
comZ	253.434	47.8843	-2.40398	-5.88188	5e-05	0.000541159	yes
recA	189.19	36.8014	-2.362	-9.26561	5e-05	0.000541159	yes
nin	196.309	38.9199	-2.33454	-8.70138	5e-05	0.000541159	yes
yvyG	316.225	62.8094	-2.3319	-9.29179	5e-05	0.000541159	yes
yckB	22.6411	4.67187	-2.27687	-7.23202	5e-05	0.000541159	yes
flgM	503.679	105.652	-2.25318	-8.42297	5e-05	0.000541159	yes
yviA	50.0073	10.5138	-2.24985	-8.20951	5e-05	0.000541159	yes
yndK	45.2452	9.70191	-2.22142	-5.86401	5e-05	0.000541159	yes
nucA	439.964	94.5699	-2.21793	-8.82789	5e-05	0.000541159	yes
ywpJ	69.7982	15.149	-2.20397	-8.50446	5e-05	0.000541159	yes
yviE	38.2715	8.48071	-2.17401	-6.91235	5e-05	0.000541159	yes
yckC	33.3864	7.47895	-2.15835	-6.01264	5e-05	0.000541159	yes
yckD	114.242	25.8348	-2.1447	-6.91869	5e-05	0.000541159	yes
yndJ	23.5029	5.34028	-2.13785	-7.39969	5e-05	0.000541159	yes
jag	189.854	43.6302	-2.12149	-6.48602	5e-05	0.000541159	yes
flgK	228.329	54.1075	-2.07722	-7.87523	5e-05	0.000541159	yes
comEC	26.3987	6.28179	-2.07122	-8.16785	5e-05	0.000541159	yes
oxdC	5.3969	1.30919	-2.04345	-4.90644	5e-05	0.000541159	yes
pta	229.489	56.358	-2.02573	-7.86575	5e-05	0.000541159	yes
flgL	235.075	58.1416	-2.01548	-7.90934	5e-05	0.000541159	yes
yhzC	187.837	47.313	-1.98917	-5.81335	5e-05	0.000541159	yes
ywtF	53.5113	14.6882	-1.86519	-7.28557	5e-05	0.000541159	yes
comGG	361.416	100.34	-1.84876	-7.38081	5e-05	0.000541159	yes
aroC	22.6776	6.67345	-1.76477	-5.77267	5e-05	0.000541159	yes
bdbD	84.121	26.9318	-1.64316	-6.46415	5e-05	0.000541159	yes
yqzE	174.336	57.0506	-1.61156	-3.71416	5e-05	0.000541159	yes
yqeF	30.7946	10.5905	-1.53991	-5.39105	5e-05	0.000541159	yes
yhcE	10.7067	3.69761	-1.53385	-4.21815	5e-05	0.000541159	yes
comK	99.4248	34.6326	-1.52148	-5.98981	5e-05	0.000541159	yes
fliW	20.689	7.28563	-1.50574	-3.65923	5e-05	0.000541159	yes
ycbP	256.193	92.9485	-1.46272	-5.83834	5e-05	0.000541159	yes
topA	41.8311	15.2397	-1.45675	-5.87205	5e-05	0.000541159	yes
mtlR	2.56178	1.1548	-1.1495	-3.10627	5e-05	0.000541159	yes
bdbC	41.2473	19.4236	-1.08649	-3.5098	5e-05	0.000541159	yes
rnpA	68.9106	33.6578	-1.03379	-3.46651	5e-05	0.000541159	yes
sucC	325.749	161.324	-1.0138	-3.80169	5e-05	0.000541159	yes
mreB	85.6489	50.7401	-0.755308	-3.05962	5e-05	0.000541159	yes
yndG	12.0243	6.86995	-0.807587	-2.54823	0.0005	0.0041033	yes
yfhB	22.9053	12.6865	-0.852382	-3.18256	5e-05	0.000541159	yes
pstS	8.69518	0.376289	-4.5303	-6.32059	5e-05	0.000541159	yes
tcyK	13.2307	0.84775	-3.96411	-7.20245	5e-05	0.000541159	yes
ybdM	143.125	9.2849	-3.94624	-12.3509	5e-05	0.000541159	yes
htrA	94.0732	6.62709	-3.82734	-14.136	5e-05	0.000541159	yes
ypbG	17.4868	1.23608	-3.82242	-8.01488	5e-05	0.000541159	yes
htrB	110.507	7.95039	-3.79697	-14.2749	5e-05	0.000541159	yes
yqjL	37.5666	3.15044	-3.57583	-10.0827	5e-05	0.000541159	yes
tcyJ	6.24011	0.571741	-3.44814	-5.33103	5e-05	0.000541159	yes
ycbR	229.757	23.1381	-3.31176	-12.8271	5e-05	0.000541159	yes
ybcC	1.94238	0.199732	-3.28168	-5.67958	5e-05	0.000541159	yes
ydeD	12.1276	1.25787	-3.26924	-7.55553	5e-05	0.000541159	yes
sacY	58.3322	6.0703	-3.26445	-10.9088	5e-05	0.000541159	yes
relQ	18.4362	2.02461	-3.18683	-7.05221	5e-05	0.000541159	yes
maeA	168.006	18.8112	-3.15885	-11.9075	5e-05	0.000541159	yes
ydaH	18.062	2.04066	-3.14585	-7.9888	5e-05	0.000541159	yes
ycgB	28.7455	3.39941	-3.07998	-7.89347	5e-05	0.000541159	yes
ywrD	9.56296	1.13413	-3.07587	-8.26406	5e-05	0.000541159	yes
tlpC	199.454	24.5145	-3.02435	-11.4481	5e-05	0.000541159	yes
yebC	96.1829	11.8478	-3.02117	-11.1503	5e-05	0.000541159	yes
ydhB	33.3965	4.11444	-3.02093	-9.00676	5e-05	0.000541159	yes
sacA	86.5302	11.0679	-2.96682	-11.3656	5e-05	0.000541159	yes
ywrC	46.0462	5.95295	-2.95141	-8.03059	5e-05	0.000541159	yes
yrzI	470.233	63.2465	-2.89432	-5.80507	5e-05	0.000541159	yes
eglS	5.8145	0.786349	-2.88641	-6.75647	5e-05	0.000541159	yes
ywdA	248.772	33.6656	-2.88548	-8.37947	5e-05	0.000541159	yes
ywrB	14.2545	1.9806	-2.84741	-5.21339	5e-05	0.000541159	yes
yxiP	34.7472	4.83356	-2.84574	-8.49546	5e-05	0.000541159	yes
yndL	6.65548	0.959599	-2.79404	-5.03191	5e-05	0.000541159	yes
ysdA	228.366	33.9344	-2.75053	-8.44134	5e-05	0.000541159	yes
pbpI	8.29644	1.24636	-2.73477	-7.83102	5e-05	0.000541159	yes
ywkB	141.801	21.4185	-2.72694	-10.7549	5e-05	0.000541159	yes
ybzI	233.214	35.4125	-2.71933	-4.64391	5e-05	0.000541159	yes
mrgA	47.0808	7.20038	-2.70899	-7.64736	5e-05	0.000541159	yes
engD	402.028	62.5456	-2.68432	-10.267	5e-05	0.000541159	yes
gmuD	1.74585	0.27338	-2.67495	-3.82506	5e-05	0.000541159	yes
ndhF	3.32859	0.536569	-2.63308	-5.25253	5e-05	0.000541159	yes
ykoY	25.214	4.06658	-2.63234	-8.4539	5e-05	0.000541159	yes
sacB	2.48169	0.413275	-2.58615	-4.55541	5e-05	0.000541159	yes
ggt	1.70152	0.288457	-2.5604	-4.23592	5e-05	0.000541159	yes
tagC	3.71323	0.638725	-2.53941	-5.13081	5e-05	0.000541159	yes
fosB	41.9288	7.30991	-2.52002	-6.92708	5e-05	0.000541159	yes
cssR	21.0712	3.71523	-2.50375	-4.86383	5e-05	0.000541159	yes
dprA	47.952	8.51949	-2.49275	-8.89287	5e-05	0.000541159	yes
lrgA	20.6199	3.76163	-2.45461	-5.38931	5e-05	0.000541159	yes
cssS	19.0629	3.52253	-2.43608	-7.22209	5e-05	0.000541159	yes
sigW	1401.75	259.516	-2.43334	-9.48291	5e-05	0.000541159	yes
yneB	15.413	2.88204	-2.41899	-6.02177	5e-05	0.000541159	yes
bglC	72.0407	13.4899	-2.41693	-9.59066	5e-05	0.000541159	yes
ythB	4.36599	0.822022	-2.40906	-4.77578	5e-05	0.000541159	yes
yueE	33.6017	6.44123	-2.38312	-6.90624	5e-05	0.000541159	yes
amtB	9.82562	1.90279	-2.36843	-6.64403	5e-05	0.000541159	yes
rbsA	3.64654	0.715831	-2.34884	-5.14093	5e-05	0.000541159	yes
glcR	55.2842	10.8747	-2.3459	-8.42823	5e-05	0.000541159	yes
zosA	4.46673	0.888271	-2.33015	-6.12857	5e-05	0.000541159	yes
pucL	2.41406	0.483952	-2.31852	-4.12093	5e-05	0.000541159	yes
disA	42.1163	8.77015	-2.26371	-8.45558	5e-05	0.000541159	yes
yuzF	48.2991	10.0982	-2.25789	-3.88647	5e-05	0.000541159	yes
yqjB	14.0226	2.94918	-2.24936	-5.04338	5e-05	0.000541159	yes
yuaF	206.367	43.485	-2.24662	-8.87919	5e-05	0.000541159	yes
spoVD	2.68394	0.575873	-2.22053	-5.03766	5e-05	0.000541159	yes
mntH	2.99982	0.651158	-2.2038	-4.3817	5e-05	0.000541159	yes
yxjJ	182.522	40.2977	-2.1793	-6.75199	5e-05	0.000541159	yes
isp	3.90864	0.868184	-2.17059	-4.19356	5e-05	0.000541159	yes
lrgB	26.0725	5.8524	-2.15543	-6.73185	5e-05	0.000541159	yes
rsiW	307.256	69.3767	-2.14692	-8.49651	5e-05	0.000541159	yes
ysdB	104.175	24.1221	-2.11059	-7.20668	5e-05	0.000541159	yes
radA	39.1582	9.15343	-2.09693	-8.15514	5e-05	0.000541159	yes
yheI	14.3384	3.35926	-2.09367	-5.61434	5e-05	0.000541159	yes
yebE	8.58095	2.02833	-2.08084	-3.958	5e-05	0.000541159	yes
yuaG	59.4062	14.1306	-2.07179	-8.27756	5e-05	0.000541159	yes
yflS	21.7362	5.22915	-2.05546	-7.41492	5e-05	0.000541159	yes
nagZ	2.39027	0.576689	-2.05131	-4.59747	5e-05	0.000541159	yes
copB	2.79642	0.677122	-2.04609	-4.99704	5e-05	0.000541159	yes
hemQ	70.9845	17.2104	-2.04423	-7.86678	5e-05	0.000541159	yes
yjzH	140.639	34.5631	-2.02469	-4.37483	5e-05	0.000541159	yes
xpaC	34.055	8.37475	-2.02375	-6.53307	5e-05	0.000541159	yes
yhcF	32.3707	8.12969	-1.99342	-4.8808	5e-05	0.000541159	yes
divIC	188.067	47.7078	-1.97895	-7.45719	5e-05	0.000541159	yes
araA	2.11595	0.539274	-1.97222	-3.85998	5e-05	0.000541159	yes
spoIIB	5.73155	1.4635	-1.9695	-4.6165	5e-05	0.000541159	yes
yppC	10.7021	2.75136	-1.95967	-5.54997	5e-05	0.000541159	yes
yeaA	29.6144	7.61742	-1.95893	-6.99214	5e-05	0.000541159	yes
fur	137.832	35.5956	-1.95314	-7.39937	5e-05	0.000541159	yes
yxlF	9.96352	2.65373	-1.90864	-4.00921	5e-05	0.000541159	yes
yrkO	3.42108	0.911319	-1.90842	-4.06299	5e-05	0.000541159	yes
mntA	148.993	40.6538	-1.87378	-7.48721	5e-05	0.000541159	yes
ythP	67.6877	18.7804	-1.84967	-5.1024	5e-05	0.000541159	yes
dppD	12.4415	3.45687	-1.84763	-5.66517	5e-05	0.000541159	yes
ybbJ	16.4357	4.61245	-1.83322	-4.4212	5e-05	0.000541159	yes
ktrA	9.82093	2.78065	-1.82044	-4.37438	5e-05	0.000541159	yes
katA	24.0157	6.88423	-1.80261	-6.8098	5e-05	0.000541159	yes
putR	9.44088	2.72505	-1.79264	-5.49196	5e-05	0.000541159	yes
ltaSA	74.6406	21.785	-1.77663	-7.05993	5e-05	0.000541159	yes
trpE	16.9862	4.96022	-1.77589	-4.66232	5e-05	0.000541159	yes
mreBH	3.50307	1.05003	-1.73819	-3.58109	5e-05	0.000541159	yes
recU	62.8135	18.9496	-1.72891	-6.45692	5e-05	0.000541159	yes
yxlD	154.485	46.8268	-1.72206	-3.43245	5e-05	0.000541159	yes
dppC	7.88361	2.4029	-1.71408	-4.58794	5e-05	0.000541159	yes
yknU	2.39301	0.732761	-1.70741	-3.9248	5e-05	0.000541159	yes
ypuA	24.8336	7.63144	-1.70227	-5.85855	5e-05	0.000541159	yes
yuaI	146.105	45.1393	-1.69455	-6.71873	5e-05	0.000541159	yes
ycgA	3.27314	1.01139	-1.69434	-3.99329	5e-05	0.000541159	yes
ybbK	50.8849	15.7857	-1.68862	-5.56468	5e-05	0.000541159	yes
ylbP	21.8882	6.8966	-1.6662	-4.54089	5e-05	0.000541159	yes
yxnB	203.128	64.0712	-1.66464	-6.65746	5e-05	0.000541159	yes
mntB	135.389	42.7939	-1.66163	-6.67727	5e-05	0.000541159	yes
yhbJ	7.07107	2.2596	-1.64586	-3.65853	5e-05	0.000541159	yes
yjbC	39.56	12.7799	-1.63016	-5.56209	5e-05	0.000541159	yes
murB	36.1473	11.7595	-1.62006	-6.08636	5e-05	0.000541159	yes
yhdY	4.10283	1.33478	-1.62001	-3.77924	5e-05	0.000541159	yes
rapD	12.3051	4.00853	-1.61812	-5.16308	5e-05	0.000541159	yes
licT	24.3496	7.94597	-1.6156	-5.55091	5e-05	0.000541159	yes
mnmE	45.5801	14.9156	-1.61158	-6.44768	5e-05	0.000541159	yes
lplD	2.72312	0.891309	-1.61126	-3.53088	5e-05	0.000541159	yes
trnY-Lys	3629.59	1201.71	-1.59472	-3.53156	5e-05	0.000541159	yes
yhbI	15.2277	5.0642	-1.5883	-3.79553	5e-05	0.000541159	yes
rapA	260.051	87.6547	-1.56889	-5.79122	5e-05	0.000541159	yes
yrrM	28.8912	9.75567	-1.56631	-5.2534	5e-05	0.000541159	yes
yacL	63.0827	21.3166	-1.56527	-6.2772	5e-05	0.000541159	yes
ycgQ	7.28227	2.46313	-1.56389	-3.96653	5e-05	0.000541159	yes
yufL	7.60315	2.58558	-1.55611	-4.03461	5e-05	0.000541159	yes
yjoB	21.3078	7.25413	-1.55451	-5.77194	5e-05	0.000541159	yes
ybbC	3.10313	1.05766	-1.55285	-3.48907	5e-05	0.000541159	yes
dppE	10.0367	3.4239	-1.55157	-5.30095	5e-05	0.000541159	yes
ylbA	47.6631	16.351	-1.54349	-4.58119	5e-05	0.000541159	yes
mntC	74.2554	26.1888	-1.50355	-4.91004	5e-05	0.000541159	yes
ydjP	44.3663	15.6999	-1.49871	-5.73669	5e-05	0.000541159	yes
perR	106.07	37.5872	-1.4967	-5.64759	5e-05	0.000541159	yes
glnR	135.502	48.0273	-1.49638	-5.74004	5e-05	0.000541159	yes
ywrE	34.0429	12.1604	-1.48517	-3.79726	5e-05	0.000541159	yes
clpE	3.12595	1.12107	-1.47943	-4.08174	5e-05	0.000541159	yes
kinD	29.7542	10.69	-1.47683	-5.85158	5e-05	0.000541159	yes
hutP	33.245	11.9617	-1.47471	-4.4679	5e-05	0.000541159	yes
yaaN	18.2131	6.55541	-1.47422	-5.2719	5e-05	0.000541159	yes
aapA	8.63053	3.10978	-1.47264	-4.73541	5e-05	0.000541159	yes
yxiE	27.0799	9.99239	-1.43832	-4.15741	5e-05	0.000541159	yes
bcrC	14.1667	5.26538	-1.42789	-3.85741	5e-05	0.000541159	yes
bglH	7.68826	2.86014	-1.42657	-4.50427	5e-05	0.000541159	yes
yxbB	192.805	71.893	-1.42322	-5.19131	5e-05	0.000541159	yes
ybbF	3.32786	1.24656	-1.41665	-3.47074	5e-05	0.000541159	yes
yheH	10.7574	4.03808	-1.41359	-3.99445	5e-05	0.000541159	yes
yeeI	91.6943	34.5769	-1.40702	-5.61866	5e-05	0.000541159	yes
murG	23.5507	8.92217	-1.4003	-5.20721	5e-05	0.000541159	yes
mecB	34.9288	13.4015	-1.38202	-4.73424	5e-05	0.000541159	yes
mntD	56.9335	21.9548	-1.37474	-3.15262	5e-05	0.000541159	yes
yoaF	115.88	45.1526	-1.35975	-4.51344	5e-05	0.000541159	yes
yfhM	16.5778	6.48399	-1.3543	-3.31756	5e-05	0.000541159	yes
murQ	12.2343	4.84435	-1.33656	-4.18359	5e-05	0.000541159	yes
yqeZ	185.425	73.7854	-1.32943	-5.07719	5e-05	0.000541159	yes
ywbF	15.3567	6.11457	-1.32854	-4.70147	5e-05	0.000541159	yes
dctP	6.82373	2.73601	-1.31849	-3.96142	5e-05	0.000541159	yes
ribE	25.0164	10.0655	-1.31345	-4.37408	5e-05	0.000541159	yes
yrrN	33.1915	13.3805	-1.31068	-5.00931	5e-05	0.000541159	yes
csbX	10.6906	4.35486	-1.29564	-4.37278	5e-05	0.000541159	yes
ispD	32.8666	13.4393	-1.29017	-4.12595	5e-05	0.000541159	yes
yhcA	4.62398	1.90275	-1.28105	-3.73406	5e-05	0.000541159	yes
ydbO	6.13384	2.52881	-1.27833	-3.26214	5e-05	0.000541159	yes
trpD	17.7596	7.38354	-1.26621	-2.91648	5e-05	0.000541159	yes
yrrS	35.1756	14.7848	-1.25046	-4.58362	5e-05	0.000541159	yes
yhdL	10.3614	4.35708	-1.24979	-3.43604	5e-05	0.000541159	yes
yngC	37.0839	15.5962	-1.2496	-4.43267	5e-05	0.000541159	yes
yxjI	39.8724	16.7808	-1.24858	-4.21422	5e-05	0.000541159	yes
yfhL	96.7085	40.9709	-1.23904	-3.4269	5e-05	0.000541159	yes
yfkA	7.90624	3.4032	-1.2161	-3.69358	5e-05	0.000541159	yes
mhqR	40.8606	17.6081	-1.21447	-3.93353	5e-05	0.000541159	yes
ilvE	36.21	15.8427	-1.19257	-4.70353	5e-05	0.000541159	yes
bglP	5.38924	2.36264	-1.18968	-3.79555	5e-05	0.000541159	yes
amhX	9.04404	3.99566	-1.17854	-3.74863	5e-05	0.000541159	yes
yaaO	8.70359	3.86115	-1.17258	-3.4582	5e-05	0.000541159	yes
ponA	32.3032	14.4215	-1.16345	-4.69605	5e-05	0.000541159	yes
yqfB	158.966	71.7457	-1.14776	-4.55497	5e-05	0.000541159	yes
yxzE	325.143	147.279	-1.14252	-3.74737	5e-05	0.000541159	yes
trnI-Ala	47959.7	22160.5	-1.11383	-4.46164	5e-05	0.000541159	yes
amyE	26.3262	12.2806	-1.10012	-4.41448	5e-05	0.000541159	yes
yhcG	16.1444	7.5395	-1.09849	-3.46255	5e-05	0.000541159	yes
dppB	10.0754	4.71489	-1.09555	-3.36726	5e-05	0.000541159	yes
yhaZ	5.31825	2.49087	-1.0943	-2.96991	5e-05	0.000541159	yes
ywqC	20.2386	9.48447	-1.09347	-3.00756	5e-05	0.000541159	yes
menA	42.469	19.9649	-1.08894	-4.29817	5e-05	0.000541159	yes
yceC	151.077	71.2819	-1.08367	-4.3709	5e-05	0.000541159	yes
yqfA	143.737	68.2127	-1.07532	-4.30503	5e-05	0.000541159	yes
yvqJ	23.8343	11.3135	-1.07499	-4.19815	5e-05	0.000541159	yes
glpD	4.04729	1.92289	-1.07368	-3.12847	5e-05	0.000541159	yes
yobJ	32.3087	15.4584	-1.06354	-4.05405	5e-05	0.000541159	yes
yfnA	6.88887	3.29751	-1.06289	-3.38282	5e-05	0.000541159	yes
tRNA-Ala	46217.3	22288.5	-1.05213	-4.21526	5e-05	0.000541159	yes
hrcA	42.975	20.7504	-1.05036	-4.17308	5e-05	0.000541159	yes
yerH	28.9299	13.9784	-1.04936	-4.13671	5e-05	0.000541159	yes
yfmC	89.6538	43.4894	-1.0437	-4.20965	5e-05	0.000541159	yes
ybbH	9.69893	4.7369	-1.03388	-3.08866	5e-05	0.000541159	yes
trnJ-Ala	46920.9	23029.5	-1.02675	-4.12076	5e-05	0.000541159	yes
pyrR	89.2958	44.0415	-1.01973	-4.03855	5e-05	0.000541159	yes
rodA	14.8131	7.32889	-1.01521	-3.69227	5e-05	0.000541159	yes
trnO-Ala	46625.2	23160.8	-1.00943	-4.05031	5e-05	0.000541159	yes
ybaR	11.4475	5.68745	-1.00918	-3.64423	5e-05	0.000541159	yes
yqzC	44.1272	21.982	-1.00534	-2.91915	5e-05	0.000541159	yes
rpmGB	1265.48	631.207	-1.0035	-3.60655	5e-05	0.000541159	yes
ydzA	135.863	69.1709	-0.973919	-3.45754	5e-05	0.000541159	yes
iseA	260.245	132.795	-0.970671	-3.922	5e-05	0.000541159	yes
ribD	18.8139	9.62916	-0.966317	-3.59364	5e-05	0.000541159	yes
pbpE	48.4996	24.909	-0.961307	-3.88066	5e-05	0.000541159	yes
ydjO	296.589	152.645	-0.958284	-3.26118	5e-05	0.000541159	yes
pps	2.80671	1.4762	-0.926991	-2.83451	5e-05	0.000541159	yes
yvlB	52.5977	27.8632	-0.916639	-3.6931	5e-05	0.000541159	yes
ribAB	25.437	13.5214	-0.911682	-3.58398	5e-05	0.000541159	yes
racX	49.0113	26.3644	-0.894523	-3.49959	5e-05	0.000541159	yes
yhxD	21.4044	11.5465	-0.890457	-3.28825	5e-05	0.000541159	yes
ligA	16.6859	9.08021	-0.877832	-3.48152	5e-05	0.000541159	yes
pepF	31.5223	17.2443	-0.870253	-3.51269	5e-05	0.000541159	yes
yrrO	24.9514	13.7059	-0.864327	-3.41184	5e-05	0.000541159	yes
trnB-Ala	54138.4	29747.9	-0.863866	-3.46586	5e-05	0.000541159	yes
nupN	20.7808	11.4665	-0.857824	-3.27288	5e-05	0.000541159	yes
ydbI	20.5917	11.5057	-0.839714	-3.18573	5e-05	0.000541159	yes
efeN	20.1379	11.2522	-0.839701	-3.2592	5e-05	0.000541159	yes
mecA	34.2284	19.3044	-0.826265	-3.08401	5e-05	0.000541159	yes
yusP	16.2329	9.19268	-0.820363	-2.90197	5e-05	0.000541159	yes
ymfC	41.8676	23.891	-0.809368	-3.15956	5e-05	0.000541159	yes
pyrP	27.5405	15.8456	-0.79747	-3.17117	5e-05	0.000541159	yes
trmFO	11.6541	6.72722	-0.79276	-2.87297	5e-05	0.000541159	yes
spo0M	167.835	97.7736	-0.779528	-3.13952	5e-05	0.000541159	yes
yncM	26.3276	15.4159	-0.772156	-2.86903	5e-05	0.000541159	yes
yceD	213.621	125.315	-0.769496	-3.11457	5e-05	0.000541159	yes
trmF	21.0263	12.3421	-0.768611	-3.07733	5e-05	0.000541159	yes
atpI	210.206	124.957	-0.750372	-3.01436	5e-05	0.000541159	yes
dinG	15.5306	9.34715	-0.732512	-2.94948	5e-05	0.000541159	yes
dnaA	37.0391	22.2954	-0.732303	-2.94882	5e-05	0.000541159	yes
ydhK	9.92722	3.25373	-1.6093	-3.89881	0.0001	0.00102022	yes
amiE	2.80204	0.850705	-1.71975	-3.72162	0.0001	0.00102022	yes
cwlH	7.78614	0.413947	-4.23339	-5.56755	0.0001	0.00102022	yes
holA	9.96161	4.99451	-0.996036	-3.20175	0.0001	0.00102022	yes
mtlD	2.52983	0.754091	-1.74623	-3.35937	0.0001	0.00102022	yes
pcrA	10.0704	6.09652	-0.72406	-2.82151	0.0001	0.00102022	yes
sda	207.51	72.4657	-1.51781	-3.254	0.0001	0.00102022	yes
ydfL	4.69982	1.64376	-1.5156	-3.27687	0.0001	0.00102022	yes
yhjB	7.4548	3.94251	-0.919053	-2.63004	0.0001	0.00102022	yes
yjzB	51.498	6.4129	-3.00547	-4.52797	0.0001	0.00102022	yes
yneA	30.5084	2.41965	-3.65634	-5.03906	0.0001	0.00102022	yes
yvaV	11.7065	5.10424	-1.19754	-3.0159	0.00015	0.00147395	yes
aprX	2.47035	0.243793	-3.34099	-4.70003	0.00015	0.00147395	yes
frlD	3.29141	0.946857	-1.79749	-3.31189	0.00015	0.00147395	yes
hemA	22.2393	13.7578	-0.692859	-2.74506	0.00015	0.00147395	yes
trnS-Lys	2963.38	910.455	-1.70259	-3.39077	0.00015	0.00147395	yes
ycgR	3.45893	0.818698	-2.07892	-3.66899	0.00015	0.00147395	yes
ydzV	16.3468	4.94439	-1.72514	-3.31081	0.00015	0.00147395	yes
yhjA	198.227	119.657	-0.728246	-2.72684	0.00015	0.00147395	yes
yusO	30.5204	7.89562	-1.95065	-3.21753	0.00015	0.00147395	yes
yxlH	5.61924	1.9255	-1.54514	-3.02605	0.00015	0.00147395	yes
licH	2.16929	0.671651	-1.69144	-3.23273	0.0002	0.00189063	yes
lysC	19.2217	12.0947	-0.668358	-2.59794	0.0002	0.00189063	yes
mta	4.94433	1.72475	-1.51939	-3.28123	0.0002	0.00189063	yes
nasB	1.05347	0.18129	-2.53878	-3.95835	0.0002	0.00189063	yes
phoB	1.75541	0.30208	-2.5388	-3.72806	0.0002	0.00189063	yes
sigY	10.4975	1.93636	-2.43862	-3.36988	0.0002	0.00189063	yes
ycgS	3.34471	0.976268	-1.77653	-3.27754	0.0002	0.00189063	yes
yddT	5.68812	1.81601	-1.64718	-3.42677	0.0002	0.00189063	yes
yheD	3.12384	0.299628	-3.38208	-4.47374	0.0002	0.00189063	yes
yizB	19.6387	4.25234	-2.20737	-3.53629	0.0002	0.00189063	yes
ythQ	28.6729	14.2755	-1.00614	-2.86272	0.0002	0.00189063	yes
yxiB	14.8086	4.44937	-1.73476	-3.40641	0.0002	0.00189063	yes
clpC	28.695	16.5832	-0.79108	-2.68146	0.00025	0.00226578	yes
mtlA	2.30007	0.869878	-1.40279	-3.09717	0.00025	0.00226578	yes
rbsB	3.09285	1.0151	-1.60731	-3.12159	0.00025	0.00226578	yes
sbcC	8.44697	5.16702	-0.709102	-2.54971	0.00025	0.00226578	yes
spxA	77.4896	48.9896	-0.661528	-2.49536	0.00025	0.00226578	yes
trnS-Ser	2980.65	1517.48	-0.973948	-2.7488	0.00025	0.00226578	yes
yusD	16.2532	5.6663	-1.52025	-3.04243	0.00025	0.00226578	yes
yvgT	7.99769	3.46411	-1.2071	-2.85403	0.00025	0.00226578	yes
ycsN	20.5866	12.5614	-0.712709	-2.65783	0.0003	0.00264823	yes
mtlF	10.6948	4.05816	-1.39801	-2.94976	0.0003	0.00264823	yes
pcrB	17.3784	9.98107	-0.800029	-2.61823	0.0003	0.00264823	yes
yhaJ	6.41195	1.85131	-1.79222	-3.24239	0.0003	0.00264823	yes
ypzK	51.4724	29.2334	-0.816182	-2.71893	0.0003	0.00264823	yes
yqzG	17.2284	3.97318	-2.11642	-3.63475	0.0003	0.00264823	yes
yvaF	8.62188	2.02993	-2.08657	-3.41096	0.0003	0.00264823	yes
eag	15.673	7.37527	-1.08752	-2.73934	0.00035	0.00299748	yes
oxaAA	64.1321	30.2865	-1.08237	-2.66189	0.00035	0.00299748	yes
rbsC	2.85878	0.594689	-2.26519	-3.73721	0.00035	0.00299748	yes
sigM	19.4821	5.46472	-1.83393	-3.29909	0.00035	0.00299748	yes
ybfI	4.46207	1.15885	-1.94502	-3.17362	0.00035	0.00299748	yes
yndH	14.394	4.28115	-1.7494	-2.67979	0.00035	0.00299748	yes
mreC	43.5139	25.628	-0.763758	-2.47485	0.0004	0.0033564	yes
pucR	1.82236	0.655347	-1.47547	-3.07992	0.0004	0.0033564	yes
yabR	165.761	104.064	-0.671641	-2.67327	0.0004	0.0033564	yes
exoA	7.56162	3.75201	-1.01103	-2.6896	0.00045	0.003734	yes
ywfO	23.4751	14.9617	-0.649859	-2.5723	0.00045	0.003734	yes
ywoH	9.36421	3.11237	-1.58915	-2.97214	0.00045	0.003734	yes
mgtE	11.7461	7.42953	-0.660837	-2.44991	0.0005	0.0041033	yes
ydiM	11.5181	4.02803	-1.51575	-2.90719	0.0005	0.0041033	yes
pucK	1.62285	0.318581	-2.3488	-3.49231	0.00055	0.00445488	yes
yhjD	17.4246	1.32006	-3.72245	-4.55589	0.00055	0.00445488	yes
yitR	40.2661	19.1882	-1.06935	-2.7657	0.00055	0.00445488	yes
yvlA	192.393	123.528	-0.639218	-2.52826	0.00055	0.00445488	yes
yxiC	27.2201	10.1841	-1.41835	-2.74815	0.00055	0.00445488	yes
yubF	170.687	106.469	-0.680911	-2.47245	0.0006	0.00479743	yes
bacB	21.2145	11.5355	-0.878973	-2.40502	0.00065	0.00509895	yes
gmuF	3.14923	0.919028	-1.77682	-2.91065	0.00065	0.00509895	yes
yfkC	8.26723	4.67921	-0.821139	-2.38713	0.00065	0.00509895	yes
yttB	3.29777	1.50679	-1.13001	-2.75323	0.00065	0.00509895	yes
yuxJ	2.34211	0.853518	-1.45632	-2.95978	0.00065	0.00509895	yes
gmuG	2.08445	0.690812	-1.5933	-2.8747	0.0007	0.0054341	yes
ydeB	8.30456	3.12964	-1.4079	-2.79099	0.0007	0.0054341	yes
ytmI	5.83345	0.820482	-2.82981	-3.89952	0.0007	0.0054341	yes
yugG	30.5848	18.0878	-0.7578	-2.55096	0.0007	0.0054341	yes
ywrA	12.0045	1.21833	-3.3006	-4.45063	0.0007	0.0054341	yes
yvrN	108.189	56.7442	-0.931003	-2.43152	0.00075	0.00576235	yes
gntP	10.2997	6.48975	-0.666366	-2.40566	0.00075	0.00576235	yes
phrH	1344.74	163.039	-3.04404	-2.65596	0.00075	0.00576235	yes
gbsA	2.31706	1.02466	-1.17716	-2.74074	0.0008	0.00609633	yes
glpK	7.44469	4.62216	-0.687643	-2.35898	0.0008	0.00609633	yes
udk	19.8328	11.6199	-0.771292	-2.54209	0.0008	0.00609633	yes
efeU	13.5922	6.99695	-0.957976	-2.37968	0.00085	0.00641192	yes
ykzT	145.083	50.2407	-1.52994	-2.91477	0.00085	0.00641192	yes
yxbA	261.008	94.4953	-1.46578	-2.32872	0.00085	0.00641192	yes
yuzO	133.674	46.0947	-1.53605	-2.93343	0.00095	0.00708044	yes
yetF	4.08703	1.4186	-1.52659	-2.91006	0.00095	0.00708044	yes
ytoI	6.42789	3.79692	-0.759517	-2.39981	0.00095	0.00708044	yes
ydeL	1.77658	0.670716	-1.40533	-2.78654	0.001	0.00737945	yes
yxeI	2.11153	0.526766	-2.00305	-3.10855	0.001	0.00737945	yes
tmk	12.507	5.71361	-1.13026	-2.36129	0.0011	0.00806955	yes
nagBB	16.5865	10.1923	-0.702532	-2.37032	0.00115	0.00837057	yes
glpF	5.74062	3.03905	-0.917586	-2.35474	0.0012	0.00866692	yes
ktrB	3.46557	1.84905	-0.906313	-2.39868	0.0012	0.00866692	yes
ylaN	283.902	188.186	-0.593236	-2.34699	0.0012	0.00866692	yes
sigH	85.26	56.547	-0.59242	-2.38655	0.00125	0.00892447	yes
ypuD	11.8041	3.78379	-1.64139	-2.82188	0.00125	0.00892447	yes
yufM	14.9284	7.45141	-1.00247	-2.36265	0.00125	0.00892447	yes
yugI	130.195	87.638	-0.571042	-2.26056	0.00125	0.00892447	yes
ybfO	18.7563	12.6186	-0.571829	-2.24963	0.0013	0.0092461	yes
yugT	1.0912	0.351185	-1.63562	-2.77744	0.00135	0.00949322	yes
yvaE	20.2492	7.25207	-1.4814	-2.68437	0.0014	0.00973482	yes
sucD	175.891	116.136	-0.598872	-2.31402	0.0014	0.00973482	yes
guaD	10.0977	4.72647	-1.09519	-2.52667	0.0014	0.00973482	yes
sigI	8.11309	3.6806	-1.14031	-2.50081	0.0014	0.00973482	yes
gerR	3.90526	1.05239	-1.89174	-2.93496	0.00145	0.00989817	yes
pstA	3.32515	0.410375	-3.01841	-3.08088	0.00145	0.00989817	yes
yaaC	2.3386	0.298342	-2.9706	-3.71073	0.00145	0.00989817	yes
yrhH	4.6713	0.713315	-2.71121	-3.36162	0.00145	0.00989817	yes
bceB	1.71092	0.808108	-1.08216	-2.38328	0.0015	0.0102022	yes
glnK	13.1772	5.37238	-1.29441	-2.56285	0.0015	0.0102022	yes
rpsF	1776.19	1187.05	-0.581404	-2.24961	0.00155	0.010485	yes
nasC	0.754606	0.160767	-2.23076	-3.14594	0.0016	0.0106877	yes
trnJ-Leu1	2786.28	1441.59	-0.950679	-2.3984	0.0016	0.0106877	yes
xhlA	45.7334	23.8951	-0.936532	-2.37953	0.0016	0.0106877	yes
gmuC	1.38958	0.374255	-1.89256	-2.96508	0.00165	0.0109433	yes
yxxF	8.5412	5.13431	-0.734269	-2.25804	0.00165	0.0109433	yes
ansZ	1.94496	0.246278	-2.98138	-3.80065	0.0017	0.0111757	yes
araE	1.40019	0.183103	-2.9349	-3.60091	0.0017	0.0111757	yes
ygaE	4.92204	2.75092	-0.839341	-2.29632	0.0017	0.0111757	yes
ybfA	5.22562	2.45421	-1.09034	-2.25969	0.0018	0.0117503	yes
pabB	13.8081	9.16498	-0.591312	-2.26796	0.00185	0.0119929	yes
ynfC	15.5804	8.38535	-0.89379	-2.24885	0.00185	0.0119929	yes
yrpC	3.62822	1.55607	-1.22135	-2.52835	0.00185	0.0119929	yes
yvmA	4.76375	2.75575	-0.789652	-2.24711	0.00185	0.0119929	yes
ndoAI	230.044	156.522	-0.555543	-2.16809	0.0019	0.0122957	yes
gltC	6.64085	3.82383	-0.79635	-2.24324	0.00205	0.0131298	yes
ytbE	2.30098	0.7781	-1.56422	-2.57758	0.0021	0.0133357	yes
nasA	2.33544	1.09058	-1.0986	-2.40444	0.00215	0.0135153	yes
ywgB	9.11043	3.65841	-1.3163	-2.30045	0.00215	0.0135153	yes
ylbB	8.74235	3.83201	-1.18992	-2.4858	0.0022	0.0137832	yes
rsmG	22.9572	15.0665	-0.607598	-2.20788	0.00225	0.0140259	yes
csrA	43.3506	11.2152	-1.9506	-2.64969	0.0023	0.0142189	yes
treP	1.1495	0.200781	-2.51731	-3.08942	0.0023	0.0142189	yes
frlO	1.85505	0.830445	-1.1595	-2.33939	0.00235	0.01448	yes
licC	1.18058	0.260034	-2.18273	-2.98994	0.0024	0.0147395	yes
yxcE	8.71271	4.92426	-0.823216	-2.2001	0.0024	0.0147395	yes
mifM	45.3607	25.422	-0.835368	-2.25803	0.0025	0.0152782	yes
trnS-Gln	5883.85	3454.96	-0.768092	-2.17589	0.00255	0.015533	yes
yxlG	6.56055	2.62616	-1.32086	-2.28224	0.0026	0.015786	yes
ycnC	9.97391	6.15139	-0.697247	-2.18509	0.0028	0.016675	yes
minD	35.5552	24.2594	-0.551519	-2.1689	0.00285	0.0167853	yes
veg	790.033	551.962	-0.517346	-2.0938	0.00285	0.0167853	yes
yceE	101.157	69.6008	-0.539414	-2.17052	0.00285	0.0167853	yes
yhcB	8.1093	4.0687	-0.995012	-2.30418	0.00285	0.0167853	yes
yhxA	9.18782	6.04298	-0.604463	-2.14484	0.00285	0.0167853	yes
ywsB	18.1755	11.1218	-0.708605	-2.16741	0.00285	0.0167853	yes
yvrO	127.267	58.6264	-1.11824	-2.11281	0.00295	0.0172114	yes
helD	3.75759	2.39281	-0.651106	-2.14651	0.00305	0.0176296	yes
ywaD	1.08564	0.298085	-1.86475	-2.6911	0.00305	0.0176296	yes
ydzE	25.4601	6.45522	-1.9797	-2.75968	0.0031	0.0178083	yes
ywoG	4.22711	2.43087	-0.798195	-2.1781	0.0032	0.0181869	yes
dnaH	41.7608	26.1366	-0.676076	-2.10249	0.0033	0.01867	yes
gmuE	2.73631	1.01764	-1.427	-2.25852	0.0034	0.0191199	yes
yfmB	10.9558	4.77342	-1.1986	-2.33983	0.0034	0.0191199	yes
bsuMB	20.0032	13.795	-0.536088	-2.09658	0.00345	0.0193428	yes
xylA	1.21388	0.406331	-1.57891	-2.51188	0.00345	0.0193428	yes
trnJ-Lys	2610.18	1294.44	-1.01182	-2.1563	0.0035	0.0195351	yes
yrkC	6.57057	3.30739	-0.990324	-2.20954	0.0035	0.0195351	yes
ywlF	58.6991	40.0793	-0.550481	-2.07995	0.0035	0.0195351	yes
yxlC	19.6163	4.79495	-2.03247	-2.60431	0.00355	0.0196672	yes
yrhF	11.9703	5.55404	-1.10784	-2.26981	0.0036	0.0198558	yes
yqiG	4.50216	2.64436	-0.7677	-2.10025	0.00365	0.0200723	yes
yuaD	11.4627	6.82747	-0.747524	-2.08075	0.00365	0.0200723	yes
efeM	24.459	15.5432	-0.654081	-2.04475	0.0037	0.0202875	yes
pucJ	1.12921	0.157958	-2.8377	-3.21901	0.0037	0.0202875	yes
tatCD	5.06122	1.87473	-1.4328	-2.30636	0.00375	0.0204416	yes
yrdB	12.4529	5.97424	-1.05966	-2.23556	0.00385	0.0209256	yes
msmE	1.41512	0.490185	-1.52952	-2.31638	0.0039	0.0211358	yes
yusF	23.6796	12.8259	-0.884587	-2.17266	0.0039	0.0211358	yes
ynzD	72.6899	25.2559	-1.52513	-2.41649	0.00395	0.0212833	yes
yyzM	68.0257	33.253	-1.03259	-2.22983	0.00395	0.0212833	yes
yqbA	1.31055	0.136237	-3.26598	-3.37481	0.004	0.021429	yes
mmr	2.39454	1.19614	-1.00136	-2.0326	0.0043	0.0227748	yes
gbsB	3.07152	1.69163	-0.860536	-2.12989	0.00435	0.0229419	yes
trnD-Gln	6775.78	4066.06	-0.736755	-2.08955	0.00445	0.0234032	yes
xkdK	7.86572	5.18347	-0.60166	-2.00096	0.00445	0.0234032	yes
degS	19.822	13.8102	-0.521372	-2.03362	0.0045	0.0236329	yes
yvyE	15.8945	8.29639	-0.93797	-2.02037	0.0046	0.0240903	yes
licR	2.70222	1.63985	-0.720578	-2.05258	0.00465	0.0242163	yes
xynB	0.807847	0.233539	-1.79042	-2.45323	0.00465	0.0242163	yes
addA	11.6568	7.76923	-0.585326	-1.96083	0.0048	0.0248244	yes
ribH	23.3712	14.6386	-0.674959	-2.06862	0.0048	0.0248244	yes
yvaP	15.7146	7.62072	-1.04411	-2.16763	0.0049	0.0252019	yes
parA	46.4164	27.591	-0.750435	-2.02701	0.00495	0.025285	yes
queF	10.4112	5.79944	-0.844145	-2.09839	0.00495	0.025285	yes
yneJ	68.0224	47.8543	-0.507362	-1.98738	0.00495	0.025285	yes
glcP	1.73317	0.811434	-1.09486	-2.12253	0.00505	0.0256903	yes
gmuR	2.49005	0.818488	-1.60514	-2.46076	0.00505	0.0256903	yes
yhjO	1.09623	0.247664	-2.14609	-2.65033	0.0051	0.0259094	yes
ndoA	125.659	89.2364	-0.493811	-1.92668	0.00545	0.0274633	yes
yoaI	1.02314	0.394553	-1.37472	-2.21199	0.0056	0.02803	yes
uvrC	3.00145	1.87215	-0.68096	-1.9585	0.0057	0.0283406	yes
queG	1.51965	0.643213	-1.24037	-2.19092	0.00575	0.0285512	yes
yukJ	7.34066	4.29552	-0.773076	-2.01385	0.00585	0.0287798	yes
yjdH	5.74325	1.09798	-2.38702	-2.79774	0.00585	0.0287798	yes
yaaT	33.2569	23.498	-0.501114	-1.97007	0.006	0.0294016	yes
ydeK	1.85335	0.674533	-1.45817	-2.24719	0.006	0.0294016	yes
yusE	12.6702	5.55604	-1.18931	-2.14344	0.0061	0.0297355	yes
noc	48.3875	34.7502	-0.477614	-1.91232	0.0061	0.0297355	yes
bacC	21.7552	14.9964	-0.536748	-1.97414	0.00615	0.0299402	yes
pstC	2.79684	0.515261	-2.44042	-3.12825	0.0062	0.0301051	yes
yyaD	1.32383	0.254545	-2.37872	-2.72151	0.0062	0.0301051	yes
yheC	1.7597	0.319515	-2.46137	-2.75735	0.00625	0.0302691	yes
yomL	3.07733	1.36841	-1.16918	-2.12996	0.00625	0.0302691	yes
ywbO	5.70831	3.03293	-0.912349	-2.0244	0.00645	0.0311167	yes
pcfA	5.17063	2.07593	-1.31658	-2.16192	0.0065	0.0313174	yes
yrkK	5.06522	2.20411	-1.20043	-2.08015	0.0066	0.0317582	yes
yuxH	3.41924	2.03001	-0.752189	-1.93052	0.00675	0.0323965	yes
trnS-Leu1	3966.55	2474.37	-0.680825	-1.93709	0.0068	0.0325946	yes
ytdP	0.922542	0.474976	-0.957761	-2.00754	0.007	0.0334246	yes
yobF	6.32109	3.94478	-0.680228	-1.93502	0.00705	0.0336203	yes
bglA	2.31557	1.31826	-0.812737	-1.97384	0.0071	0.0337725	yes
csbB	10.269	6.89045	-0.575629	-1.91737	0.0071	0.0337725	yes
oxaAB	14.6789	9.96017	-0.559505	-1.92473	0.0072	0.0342046	yes
ebrA	8.21672	2.2799	-1.84959	-2.40219	0.0074	0.0350655	yes
ykfC	6.43451	3.31814	-0.955458	-1.97135	0.0075	0.0352708	yes
yvhJ	13.9798	9.25147	-0.595586	-1.90883	0.0075	0.0352708	yes
pbpC	17.0353	12.2554	-0.475111	-1.89731	0.00755	0.0354167	yes
yoaK	5.7226	3.25621	-0.813476	-1.94802	0.00755	0.0354167	yes
ydeM	10.3984	5.70745	-0.865438	-1.94807	0.00805	0.0370637	yes
ytrI	3.99234	1.50627	-1.40625	-2.00152	0.00805	0.0370637	yes
racE	19.5261	13.7421	-0.506803	-1.86461	0.0082	0.0375691	yes
yngB	5.93505	3.6631	-0.696194	-1.91763	0.00825	0.0377056	yes
yrkL	13.6905	8.65883	-0.660935	-1.86431	0.0083	0.0378878	yes
trpB	21.1254	12.8446	-0.717819	-1.90548	0.00835	0.0380695	yes
ybdJ	13.1838	8.58368	-0.619096	-1.91843	0.00845	0.0384315	yes
trnJ-Val	2221.75	1145.67	-0.955503	-1.9674	0.00855	0.0387919	yes
yrkJ	1.57201	0.470543	-1.74022	-2.26618	0.0088	0.039733	yes
ywmB	48.1771	34.6669	-0.474788	-1.8876	0.0088	0.039733	yes
trnB-Lys	2245.01	1198.56	-0.905413	-1.87649	0.00895	0.0402158	yes
yrkN	3.6186	1.52866	-1.24317	-2.07205	0.009	0.040295	yes
yeeG	1.27706	0.428369	-1.5759	-2.24585	0.00915	0.040771	yes
recX	9.66307	6.29764	-0.61767	-1.87501	0.00935	0.0415136	yes
ypmA	402.133	267.513	-0.588066	-1.87598	0.00935	0.0415136	yes
metA	10.03	6.73497	-0.574584	-1.85089	0.00945	0.0417589	yes
dnaN	16.4102	11.7592	-0.4808	-1.83645	0.0095	0.0418808	yes
ykvO	1.7085	0.476509	-1.84216	-2.30631	0.0095	0.0418808	yes
yndF	1.2282	0.481448	-1.35109	-2.0622	0.00955	0.0420515	yes
yqgW	105.876	54.2715	-0.96411	-2.00496	0.00965	0.0423919	yes
yyaC	3.18008	1.43362	-1.1494	-1.95974	0.0098	0.0427991	yes
yxlE	73.0733	24.278	-1.5897	-1.90778	0.00985	0.042917	yes
ykfD	3.85363	2.32931	-0.726316	-1.82404	0.0099	0.0430846	yes
ysxD	5.42613	2.64668	-1.03574	-1.96777	0.01015	0.0439676	yes
trpC	15.9593	7.89821	-1.0148	-1.86492	0.01025	0.044298	yes
divIB	10.5013	6.53466	-0.684383	-1.82325	0.0105	0.0448593	yes
yjiA	11.3296	3.54252	-1.67725	-2.19054	0.0105	0.0448593	yes
kbl	0.921709	0.258706	-1.833	-2.25247	0.01065	0.0453962	yes
ykuG	4.81077	3.24518	-0.56797	-1.85142	0.01105	0.0468339	yes
yobO	1.70146	1.07156	-0.667067	-1.80111	0.0111	0.0469393	yes
minC	44.8671	32.7455	-0.45436	-1.79214	0.01115	0.0470442	yes
aprE	1.76963	0.893532	-0.985855	-1.91716	0.0112	0.0471486	yes
yqeD	2.31403	0.782487	-1.56427	-2.13369	0.0114	0.0477751	yes
coaX	9.30736	6.11732	-0.605472	-1.80699	0.0115	0.0480862	yes
yazA	29.6781	10.8679	-1.44933	-1.83875	0.0117	0.0487587	yes
ywaF	1.6572	0.466983	-1.82731	-2.1329	0.0117	0.0487587	yes
ysaA	21.6126	15.5918	-0.471091	-1.74968	0.0119	0.049317	yes
