# Supplementary material for: Metabolic interactions between dynamic bacterial subpopulations
Source: eLife. 2018 May 29;7:e33099. doi: 10.7554/eLife.33099 (PMC6025961; doi:10.7554/eLife.33099)
Supplement: Supplementary file 3. [file elife-33099-supp3.xlsx]

## Sheet: Nonsignificant genes
Table S3	value_alsS High sorted	value_alsS Normal sorted	log2(fold change)	test_stat	p_value	q_value	significant
pstBB	2.70345	0.0354685	-6.25212	-2.04396	0.2355	0.401435	no
tcyL	2.8224	0.0795676	-5.1486	-3.36655	0.17855	0.335722	no
spoIIID	22.5438	0.719512	-4.96957	-5.6515	0.04395	0.129118	no
pstBA	3.84998	0.16272	-4.56439	-3.46234	0.02495	0.0851584	no
glnQ	1.04032	0.049545	-4.39214	-1.819	0.25335	0.416377	no
gmuA	3.02746	0.1558	-4.28035	-1.98368	0.23795	0.403275	no
gmuB	15.5451	0.830096	-4.22704	-3.01606	0.0318	0.102985	no
yqxG	0.672728	0.0377283	-4.1563	-1.65296	0.25335	0.416377	no
yngHA	0.311003	0.0181854	-4.09608	0	1	1	no
trnJ-Arg	387.448	22.7751	-4.08847	-6.7263	0.2355	0.401435	no
ydfR	0.685614	0.0548554	-3.64369	-1.51154	0.25335	0.416377	no
yvdQ	0.797718	0.0662795	-3.58924	-1.28602	0.23585	0.40158	no
ybcF	4.00528	0.333022	-3.58821	-2.93297	0.01765	0.0662363	no
yusQ	1.64943	0.143414	-3.52371	-1.83036	0.25355	0.416421	no
ybcH	3.01997	0.278714	-3.43768	-2.23883	0.2536	0.416421	no
ymzE	26.0611	2.40786	-3.43607	-1.23662	0.14485	0.292147	no
ykzR	8.15119	0.75398	-3.43441	-1.46714	0.1487	0.297759	no
yhcV	0.98491	0.0932898	-3.4002	-1.32621	0.2367	0.402476	no
yqbT	0.314051	0.0308956	-3.34553	0	1	1	no
spsA	0.359399	0.0362168	-3.31086	0	1	1	no
kamB	0.410064	0.0417073	-3.29748	0	1	1	no
yqcC	0.711349	0.074879	-3.24793	-2.0137	0.0759	0.186454	no
yycE	1.11843	0.119824	-3.22248	-1.56248	0.2544	0.417267	no
yngF	0.419371	0.0449386	-3.2222	0	1	1	no
xkdB	0.379813	0.041116	-3.20752	0	1	1	no
yvfR	0.593276	0.0663551	-3.16042	-1.89147	0.09885	0.224244	no
ydzT	54.7086	6.27172	-3.12484	-3.67414	0.23825	0.403275	no
cotV	1.22295	0.141109	-3.11548	-1.5873	0.25445	0.417267	no
ysxE	0.216466	0.0250064	-3.11377	0	1	1	no
yhcO	0.221216	0.0268652	-3.04164	0	1	1	no
alrB	0.7966	0.100633	-2.98475	-2.20253	0.02915	0.0961538	no
hutH	0.397244	0.0508013	-2.96709	0	1	1	no
yisN	0.417136	0.0533952	-2.96574	0	1	1	no
yteP	0.261943	0.0341719	-2.93837	0	1	1	no
glnH	0.252631	0.0332368	-2.92618	0	1	1	no
yqbK	0.515189	0.0687367	-2.90595	-2.32022	0.0503	0.139851	no
yhcQ	0.664279	0.0911907	-2.86483	-1.7734	0.14405	0.291852	no
manP	0.288165	0.0415822	-2.79286	0	1	1	no
ytzL	27.1854	3.92317	-2.79274	-4.0777	0.02925	0.0963135	no
uxaC	0.456395	0.0675534	-2.75618	0	1	1	no
yvrJ	2.93268	0.447945	-2.71083	-2.30561	0.0535	0.14497	no
ylbD	0.684932	0.104629	-2.71068	-1.06631	0.25055	0.414512	no
yqaN	0.594548	0.0908244	-2.71064	-1.0249	0.25055	0.414512	no
yqaQ	0.531298	0.0811641	-2.71061	-0.995394	0.25055	0.414512	no
ywzF	7.80105	1.19884	-2.70202	-2.56211	0.2608	0.42581	no
yfkQ	0.350595	0.0543379	-2.68977	0	1	1	no
yesO	0.12061	0.0190427	-2.66304	0	1	1	no
pucA	0.208998	0.0330052	-2.66272	0	1	1	no
cgeC	1.46358	0.243865	-2.58534	-1.48848	0.2647	0.429151	no
yngA	1.2438	0.213231	-2.54427	-1.64103	0.0387	0.117501	no
ytrH	7.81465	1.35535	-2.52752	-2.62095	0.0192	0.0697401	no
yqbQ	0.301577	0.0529026	-2.51112	0	1	1	no
yteT	0.372872	0.0671107	-2.47407	0	1	1	no
yrbG	0.315604	0.0573882	-2.45929	0	1	1	no
yodS	0.231832	0.0422305	-2.45672	0	1	1	no
yokU	8.7183	1.61471	-2.43277	-1.98805	0.02915	0.0961538	no
yjmD	0.303152	0.0571054	-2.40834	0	1	1	no
narG	0.157256	0.0299597	-2.39202	0	1	1	no
yjfC	0.947436	0.185012	-2.35641	-2.16502	0.02545	0.0864698	no
lrpB	1.07083	0.210649	-2.34582	-1.49245	0.0408	0.121975	no
yodH	0.469937	0.093438	-2.33039	0	1	1	no
yqjX	0.946279	0.189182	-2.32249	-1.17087	0.41015	0.572096	no
licB	5.19303	1.0386	-2.32194	-1.90693	0.0328	0.104859	no
yyaN	2.1464	0.43477	-2.30359	-1.36432	0.0848	0.202199	no
spoIIIAC	3.02803	0.622623	-2.28195	-1.41786	0.29565	0.465216	no
yqbP	0.218524	0.0449978	-2.27987	0	1	1	no
pucD	0.510598	0.106595	-2.26005	-2.19534	0.03145	0.102117	no
cotP	1.07892	0.227147	-2.2479	-1.43629	0.056	0.149681	no
bceA	1.63164	0.343519	-2.24786	-1.89113	0.03695	0.113932	no
ytbD	0.769761	0.162524	-2.24376	-2.22632	0.01985	0.0712691	no
yqbD	0.448098	0.0949417	-2.2387	0	1	1	no
exuT	0.550403	0.117176	-2.23181	-1.98919	0.03695	0.113932	no
ydfS	0.851334	0.184659	-2.20486	-1.76427	0.0649	0.167823	no
pucB	0.669493	0.148629	-2.17136	-1.18619	0.17635	0.332834	no
yvaC	0.233672	0.0518965	-2.17078	0	1	1	no
gabT	0.725675	0.163514	-2.14991	-2.36588	0.01545	0.0602195	no
adaA	0.842249	0.189949	-2.14864	-1.51968	0.18355	0.341493	no
uxaA	0.518497	0.116972	-2.14818	-1.79557	0.08965	0.210008	no
rhgT	0.595343	0.135468	-2.13577	-1.17796	0.12955	0.271155	no
yuzH	4.20395	0.962853	-2.12636	-2.17607	0.08145	0.195711	no
uxuA	0.436031	0.100138	-2.12244	0	1	1	no
yqcB	1.44338	0.333003	-2.11585	-1.09155	0.3269	0.49499	no
narI	0.240715	0.055556	-2.11531	0	1	1	no
pucM	4.99387	1.15622	-2.11075	-1.61248	0.0526	0.143573	no
lplC	1.04012	0.242348	-2.10159	-2.12821	0.02245	0.0780524	no
cotG	1.20633	0.281232	-2.10079	-1.63348	0.05035	0.139886	no
xpf	0.72073	0.169589	-2.08742	-1.24593	0.06325	0.164353	no
yrzN	2.28893	0.540962	-2.08107	-1.84376	0.3148	0.484068	no
yyzB	9.67162	2.31026	-2.0657	-1.31944	0.09575	0.220154	no
yqbS	0.485961	0.116616	-2.05908	0	1	1	no
yisU	0.707934	0.169923	-2.05873	-1.63052	0.0889	0.208775	no
yqiI	1.02819	0.249285	-2.04424	-1.82222	0.05395	0.145451	no
sspL	57.6213	13.9824	-2.04299	-1.53341	0.0697	0.176208	no
uxuB	0.267217	0.0649029	-2.04166	0	1	1	no
yesL	0.843883	0.20547	-2.03812	-1.28477	0.10725	0.237246	no
ykoQ	0.591039	0.143911	-2.03808	-1.52992	0.0697	0.176208	no
pucC	0.894954	0.22175	-2.01288	-1.64032	0.03945	0.118604	no
ynzE	2.52048	0.628814	-2.00299	-1.18934	0.10705	0.237055	no
pbpG	0.420124	0.104816	-2.00295	0	1	1	no
rbfK	0.76214	0.190303	-2.00176	-1.58806	0.06735	0.172014	no
exuM	0.38404	0.0967928	-1.98828	0	1	1	no
yqbM	1.25924	0.323814	-1.95931	-1.72732	0.1184	0.254523	no
yodQ	0.254971	0.0656581	-1.95729	0	1	1	no
psiE	1.57939	0.409168	-1.9486	-1.46174	0.0953	0.21962	no
spoIIP	0.771259	0.20114	-1.93902	-2.1215	0.01795	0.0668248	no
rbsD	5.63106	1.47342	-1.93423	-1.91478	0.0297	0.0973659	no
ykpC	10.6086	2.78025	-1.93194	-1.40056	0.36085	0.526068	no
yfiL	0.106691	0.0280734	-1.92616	0	1	1	no
prkA	0.356921	0.094878	-1.91146	0	1	1	no
yteA	0.377998	0.100812	-1.90671	0	1	1	no
youB	22.0166	5.87786	-1.90523	-1.53174	0.0651	0.167875	no
spoIID	0.974935	0.261513	-1.89842	-2.19461	0.01385	0.0556684	no
mdxE	0.487947	0.133203	-1.87309	0	1	1	no
cwlD	0.628889	0.171748	-1.87251	-1.38845	0.09815	0.223471	no
sleB	0.236978	0.0652427	-1.86086	0	1	1	no
rhgW	0.0890417	0.0248079	-1.84368	0	1	1	no
sigV	1.17911	0.330987	-1.83285	-1.21177	0.1387	0.284554	no
yebG	30.7156	8.72264	-1.81613	-1.94158	0.0181	0.0671156	no
yqaL	0.191971	0.0548554	-1.80718	0	1	1	no
lplA	0.232979	0.0672651	-1.79227	0	1	1	no
ykvU	0.268055	0.077392	-1.79227	0	1	1	no
ykzQ	7.48365	2.1802	-1.77928	-1.24691	0.0968	0.221749	no
ytxO	0.7761	0.227147	-1.77262	-1.09895	0.10895	0.239415	no
hmp	0.178716	0.0523164	-1.77234	0	1	1	no
ypzA	7.21919	2.11637	-1.77024	-1.69507	0.04195	0.124714	no
yrkB	6.91657	2.04739	-1.75627	-3.54068	0.3809	0.544244	no
yqbH	0.431493	0.127727	-1.75627	0	1	1	no
yfnF	0.220597	0.0657942	-1.74538	0	1	1	no
sigO	1.74621	0.522198	-1.74156	-1.77364	0.0334	0.105961	no
ydfC	0.459878	0.137593	-1.74085	0	1	1	no
adaB	1.32628	0.398457	-1.73489	-1.2687	0.07235	0.180948	no
ctpB	0.361043	0.108481	-1.73473	0	1	1	no
amyC	1.47334	0.445616	-1.72521	-1.92004	0.0196	0.0707115	no
yhbB	0.764618	0.232083	-1.7201	-1.73131	0.03875	0.117501	no
yesN	0.26439	0.0804614	-1.7163	0	1	1	no
aldY	0.228593	0.0699968	-1.70742	0	1	1	no
spoIVB	0.157237	0.0483883	-1.70021	0	1	1	no
spoIIR	1.30633	0.406728	-1.68339	-1.73209	0.0333	0.105823	no
blt	0.764868	0.238814	-1.67932	-1.93502	0.01925	0.0698537	no
csfB	6.11996	1.9288	-1.66582	-1.643	0.1258	0.266291	no
ykzS	7.88565	2.48674	-1.66498	-0.963618	0.16175	0.316014	no
yngI	0.492667	0.157484	-1.6454	0	1	1	no
hutG	0.87241	0.28095	-1.63469	-1.66325	0.04255	0.125997	no
gerPE	1.76309	0.570364	-1.62815	-1.12965	0.15125	0.301531	no
cwlA	0.571187	0.184827	-1.62779	-1.28644	0.08135	0.195596	no
yabG	0.765107	0.247767	-1.62668	-1.60262	0.0447	0.1305	no
yetA	0.20904	0.0677564	-1.62535	0	1	1	no
yqaJ	0.355852	0.115995	-1.61721	0	1	1	no
ywzE	13.4968	4.43738	-1.60484	-0.920706	0.1626	0.316815	no
ylaJ	1.39292	0.459093	-1.60125	-1.66029	0.0335	0.106098	no
yusS	0.605373	0.201754	-1.58523	-0.765683	0.3802	0.543934	no
yraB	0.709201	0.236396	-1.58499	-0.954533	0.12825	0.269037	no
yfnH	0.278219	0.0927517	-1.58478	0	1	1	no
rhgX	0.180695	0.0604245	-1.58035	0	1	1	no
yyaO	6.69369	2.24077	-1.57881	-1.29705	0.1081	0.238469	no
yusR	1.80536	0.606572	-1.57354	-1.2342	0.1155	0.250161	no
ypeB	0.691634	0.233929	-1.56394	-1.98792	0.01855	0.0681749	no
yqbO	0.342726	0.116076	-1.56199	0	1	1	no
pyrB	71.5814	24.3429	-1.55608	-1.60954	0.0277	0.0924323	no
ythA	0.804582	0.274745	-1.55015	-2.10163	0.0153	0.0598849	no
polYB	0.482433	0.16561	-1.54254	0	1	1	no
rsoA	10.1203	3.50272	-1.5307	-1.51759	0.0477	0.136144	no
lplB	0.714533	0.247487	-1.52965	-1.51656	0.0478	0.136144	no
cotI	0.154659	0.0535684	-1.52964	0	1	1	no
asnO	0.272692	0.0944752	-1.52926	0	1	1	no
yqbB	0.960062	0.333897	-1.52372	-1.60927	0.0443	0.129681	no
ynzG	8.92319	3.10472	-1.5231	-1.55259	0.0467	0.134447	no
yqiH	4.61048	1.612	-1.51607	-1.38334	0.0721	0.180564	no
ydzM	35.7003	12.6065	-1.50177	-1.7508	0.02825	0.0936816	no
ywzD	53.1992	18.8116	-1.49978	-1.5269	0.0562	0.150001	no
yoaR	0.870133	0.313473	-1.4729	-1.69019	0.0349	0.109234	no
gerPB	2.91705	1.05962	-1.46097	-1.18037	0.18665	0.345196	no
ywpE	1.82361	0.663248	-1.45917	-0.885059	0.2213	0.38668	no
gerPF	1.42048	0.517134	-1.45777	-0.679327	0.3855	0.547739	no
ydgA	1.02075	0.37168	-1.45749	-0.641884	0.3855	0.547739	no
spoVIF	0.881366	0.320951	-1.45739	-0.623768	0.3855	0.547739	no
yraD	0.556625	0.202733	-1.45713	-0.564571	0.3855	0.547739	no
yraF	0.676554	0.246447	-1.45693	-0.919669	0.2867	0.455161	no
yurZ	0.321216	0.11701	-1.45691	0	1	1	no
yrkE	1.36316	0.498923	-1.45006	-1.34655	0.08665	0.205039	no
yfiM	0.356296	0.130565	-1.44831	0	1	1	no
tuaA	0.842942	0.309719	-1.44447	-1.02421	0.183	0.340809	no
yisI	30.9479	11.4221	-1.43801	-1.47465	0.05495	0.147614	no
gpr	0.759513	0.280841	-1.43532	-1.71833	0.0325	0.104616	no
yfhJ	7.90775	2.93026	-1.43224	-1.63009	0.03925	0.118289	no
phrA	951.328	354.619	-1.42367	-0.819414	0.22075	0.38608	no
yhdB	3.2203	1.21428	-1.4071	-0.80304	0.24745	0.411288	no
yoaQ	1.14779	0.433054	-1.40624	-0.736018	0.2364	0.402149	no
spoVAB	0.796896	0.300697	-1.40608	-0.701589	0.2648	0.429151	no
adhB	0.307076	0.11607	-1.4036	0	1	1	no
ykvR	1.16211	0.439958	-1.40131	-1.34773	0.307	0.476648	no
yoxB	1.03232	0.391178	-1.39999	-1.59923	0.04315	0.127269	no
acdA	0.909021	0.347095	-1.38898	-1.21903	0.11835	0.254523	no
hutU	0.382144	0.146146	-1.38671	0	1	1	no
ywlB	0.503727	0.19313	-1.38307	0	1	1	no
ykcB	0.171846	0.0662476	-1.37518	0	1	1	no
yoeD	11.9637	4.61812	-1.37328	-1.53119	0.0528	0.143909	no
yrkH	0.373418	0.144454	-1.37018	0	1	1	no
uxaB	0.529291	0.204792	-1.3699	-1.42796	0.0538	0.145361	no
slpS	0.242159	0.0937512	-1.36905	0	1	1	no
licA	3.02746	1.17379	-1.36693	-1.03776	0.18035	0.337051	no
ydeG	0.733657	0.284568	-1.36633	-1.80872	0.02565	0.0868333	no
narH	0.255069	0.0990674	-1.36441	0	1	1	no
yebD	44.2508	17.2531	-1.35885	-1.64947	0.0323	0.104152	no
ytnL	0.456165	0.178112	-1.35677	0	1	1	no
yqhH	0.135933	0.0532017	-1.35335	0	1	1	no
treA	0.633138	0.248086	-1.35168	-1.8973	0.01635	0.0629391	no
yqcK	3.09664	1.21353	-1.35149	-1.70163	0.0312	0.10157	no
queD	7.40775	2.90994	-1.34805	-1.71633	0.02325	0.0803104	no
xkdR	12.1338	4.80165	-1.33743	-1.45612	0.05355	0.145001	no
mdxJ	0.707072	0.281639	-1.32801	-0.928724	0.18575	0.344214	no
yitA	0.440421	0.175969	-1.32356	0	1	1	no
phoD	0.370432	0.148023	-1.32338	0	1	1	no
atoA	0.3802	0.1521	-1.32174	0	1	1	no
yngJ	0.0693437	0.027743	-1.32164	0	1	1	no
xynP	0.632408	0.256267	-1.30321	-1.69789	0.0334	0.105961	no
bltD	2.03268	0.829032	-1.29389	-1.39911	0.0641	0.16633	no
spsF	0.534503	0.218895	-1.28796	-0.957847	0.19075	0.350349	no
yhfM	0.583283	0.240843	-1.2761	-0.658868	0.23375	0.40001	no
spoIIIAA	0.156672	0.0647004	-1.2759	0	1	1	no
ydeQ	2.05384	0.848391	-1.27552	-1.69273	0.02965	0.0972874	no
yqfZ	1.2415	0.513725	-1.27302	-0.891076	0.26445	0.429151	no
xsa	0.554754	0.229668	-1.2723	-1.6082	0.0353	0.109933	no
ynxB	11.1517	4.64948	-1.26212	-1.93703	0.01295	0.0526746	no
ykcC	0.61586	0.256955	-1.26109	-1.28946	0.0854	0.20337	no
ygaB	2.23985	0.936382	-1.25823	-1.09764	0.1446	0.292116	no
yusW	1.19903	0.506772	-1.24246	-0.978912	0.1741	0.330593	no
yybH	4.95307	2.09746	-1.23968	-1.80895	0.0214	0.0749602	no
yxcD	6.77916	2.87802	-1.23603	-1.63696	0.03515	0.109649	no
spoVAC	0.433639	0.1862	-1.21964	0	1	1	no
gerPD	10.5519	4.53213	-1.21925	-0.739974	0.35105	0.517514	no
yfnE	0.480888	0.206699	-1.21817	0	1	1	no
yozF	0.485282	0.208921	-1.21587	0	1	1	no
ydjJ	0.696921	0.301777	-1.20751	-1.38943	0.06025	0.157655	no
tuaC	0.777479	0.337783	-1.20271	-1.48043	0.05125	0.141231	no
levB	0.183803	0.0804437	-1.19211	0	1	1	no
yyzE	7.27395	3.19505	-1.1869	-1.03517	0.14915	0.2983	no
yitG	0.697175	0.306437	-1.18593	-1.5426	0.0399	0.119668	no
tuaG	1.30454	0.577232	-1.17631	-1.51386	0.04065	0.121624	no
tcyN	0.760295	0.339913	-1.16139	-1.10106	0.1521	0.302096	no
ykzB	38.1999	17.1196	-1.15792	-1.2471	0.09705	0.222164	no
yrzK	21.5449	9.66579	-1.15638	-1.08306	0.1409	0.287286	no
ykvQ	2.16252	0.970416	-1.15604	-1.7037	0.0212	0.0744692	no
ymzE	706.952	318.696	-1.14943	-1.17795	0.404	0.566693	no
yvdP	0.986578	0.445097	-1.14831	-1.85388	0.01475	0.0583437	no
mmgE	0.54689	0.247212	-1.1455	-1.46161	0.05095	0.140924	no
ywcA	0.470698	0.213246	-1.14228	0	1	1	no
cypD	0.179286	0.0814757	-1.13782	0	1	1	no
yclH	0.454209	0.206559	-1.1368	0	1	1	no
glsA	0.189156	0.0860848	-1.13574	0	1	1	no
tcyM	0.266578	0.122183	-1.12551	0	1	1	no
natA	1.27547	0.586307	-1.1213	-1.47346	0.0515	0.141502	no
ydfJ	0.359347	0.165708	-1.11673	0	1	1	no
yrkI	1.24727	0.575362	-1.11624	-0.540086	0.435	0.597165	no
yppG	0.642431	0.296502	-1.1155	-0.657488	0.3123	0.481275	no
yitE	0.132174	0.0610101	-1.11532	0	1	1	no
yvfS	0.422124	0.194851	-1.1153	0	1	1	no
rhgP	0.15538	0.0717244	-1.11527	0	1	1	no
spsE	0.37829	0.174715	-1.11449	0	1	1	no
spoVK	0.510494	0.236441	-1.11042	-1.12372	0.1389	0.284554	no
ykoN	0.364102	0.168735	-1.10958	0	1	1	no
yvaD	7.94394	3.68335	-1.10883	-1.43488	0.0443	0.129681	no
yisJ	0.216929	0.100861	-1.10486	0	1	1	no
putM	0.221533	0.103001	-1.10486	0	1	1	no
yhcC	2.38772	1.11099	-1.10379	-1.07785	0.1249	0.265288	no
yisX	3.07695	1.43384	-1.10162	-1.94319	0.01255	0.0514964	no
pdaA	0.958686	0.447105	-1.10045	-1.31158	0.0803	0.194298	no
yobA	2.48131	1.15823	-1.09918	-1.04163	0.1366	0.281027	no
ntdB	2.01738	0.944971	-1.09414	-1.47402	0.04795	0.136364	no
albG	1.88846	0.884961	-1.09352	-0.943306	0.2011	0.362407	no
yqbF	1.27629	0.598131	-1.09343	-0.589518	0.3404	0.508829	no
yycP	0.343688	0.161367	-1.09075	0	1	1	no
ykzD	5.46001	2.56852	-1.08797	-2.50934	0.43005	0.591893	no
hutI	0.817698	0.384761	-1.08761	-1.51082	0.04185	0.124516	no
yhbH	0.819298	0.386678	-1.08326	-1.51622	0.0427	0.126241	no
ydzP	4.24498	2.00382	-1.08301	-2.46006	0.2615	0.426393	no
spoIIIAD	0.217679	0.103065	-1.07864	0	1	1	no
gerPC	1.02515	0.485569	-1.07809	-1.06177	0.1422	0.289202	no
amyD	1.15201	0.547627	-1.07288	-1.32764	0.06765	0.172427	no
yobH	0.895326	0.425633	-1.07281	-1.04076	0.13565	0.279947	no
ywrK	0.853052	0.405938	-1.07137	-1.63144	0.02825	0.0936816	no
yndD	0.335606	0.160498	-1.06421	0	1	1	no
rpsNB	1.43351	0.687462	-1.0602	-1.04371	0.3229	0.491801	no
ytlI	1.58422	0.765602	-1.04911	-1.75895	0.01985	0.0712691	no
ylaD	2.89271	1.39803	-1.04902	-0.792189	0.24665	0.410607	no
yyzI	10.2846	4.97095	-1.0489	-1.17914	0.0977	0.222696	no
yddN	0.760529	0.367823	-1.04799	-1.32109	0.0735	0.182844	no
tadA	4.36809	2.11977	-1.0431	-1.77721	0.0174	0.0657607	no
yrzE	0.763117	0.3724	-1.03505	-0.735646	0.2763	0.442412	no
mdxD	0.4938	0.24181	-1.03005	0	1	1	no
spsB	0.27744	0.135921	-1.02941	0	1	1	no
spsC	0.373012	0.1831	-1.02659	0	1	1	no
yycD	5.95648	2.93163	-1.02275	-0.708934	0.28745	0.455964	no
trpF	12.3618	6.08817	-1.02181	-1.27198	0.07555	0.186084	no
ydcK	5.96635	2.94092	-1.02058	-1.87786	0.01225	0.050599	no
ydzT	11.5053	5.68551	-1.01694	-1.61277	0.03555	0.110344	no
araB	0.560996	0.277358	-1.01624	-1.45844	0.04915	0.138379	no
spmA	0.727166	0.360339	-1.01293	-0.758536	0.2526	0.41606	no
xkdU	3.8671	1.91746	-1.01206	-1.03252	0.1504	0.300317	no
yrbD	1.00679	0.499932	-1.00995	-1.76877	0.0192	0.0697401	no
ykvN	5.31897	2.64273	-1.00912	-1.44374	0.04945	0.138416	no
mdxK	0.915279	0.457441	-1.00063	-1.76478	0.0156	0.0607408	no
-	19.7392	9.87085	-0.999814	-5.18372	0.4569	0.614778	no
yhgB	3.13219	1.57258	-0.994035	-0.978318	0.2035	0.365322	no
mdxF	0.605713	0.304311	-0.993088	-1.29571	0.08125	0.195596	no
bglS	2.81546	1.41573	-0.991826	-1.83967	0.0144	0.0575076	no
dacF	0.287619	0.144764	-0.990455	0	1	1	no
spoIIM	0.510786	0.257453	-0.98841	-0.741199	0.33355	0.501197	no
yxjC	0.185872	0.0936905	-0.988334	0	1	1	no
cyeB	0.516488	0.260971	-0.984846	-0.925709	0.1947	0.355159	no
queC	6.41319	3.24313	-0.983656	-1.30445	0.0795	0.192762	no
pyrC	55.225	27.9659	-0.981655	-1.2038	0.0861	0.204125	no
yesS	0.300555	0.152275	-0.980953	0	1	1	no
yraM	0.453356	0.229989	-0.979081	0	1	1	no
trnD-Leu1	863.664	440.298	-0.971989	-1.76878	0.0185	0.0681749	no
yheJ	24.2462	12.3667	-0.971294	-0.940513	0.21775	0.383347	no
bofC	4.38054	2.23614	-0.970101	-1.75306	0.0179	0.0667052	no
yrhD	1.11533	0.572283	-0.96267	-0.869936	0.23725	0.402861	no
araN	0.284736	0.146121	-0.962466	0	1	1	no
sodF	0.34455	0.177076	-0.960348	0	1	1	no
ywhK	0.418425	0.215467	-0.957506	0	1	1	no
ylzH	22.3295	11.513	-0.955692	-0.903684	0.2236	0.389321	no
ykzN	11.1494	5.75179	-0.954886	-0.616505	0.38075	0.544244	no
glpQA	0.882938	0.456611	-0.951347	-1.20964	0.0999	0.226077	no
stoA	1.2205	0.631499	-0.950616	-0.886748	0.1968	0.357244	no
ydfK	1.33749	0.692706	-0.949216	-1.24356	0.08605	0.204125	no
yizA	1.44056	0.746567	-0.948288	-0.964299	0.177	0.333797	no
gltP	1.1887	0.61643	-0.947377	-1.6498	0.0235	0.0810989	no
manA	0.495711	0.257848	-0.942976	0	1	1	no
ldcA	3.58146	1.86332	-0.942674	-1.41446	0.0531	0.144305	no
yhxC	0.77598	0.404245	-0.940791	-1.11429	0.13095	0.272661	no
mstX	0.756866	0.394796	-0.938929	-0.498509	0.62695	0.755659	no
narJ	0.28357	0.147959	-0.938507	0	1	1	no
malA	0.96627	0.504977	-0.936209	-1.56572	0.0341	0.107542	no
yobN	1.23985	0.651862	-0.927522	-1.75496	0.017	0.0647735	no
ytfJ	0.891192	0.470833	-0.920521	-0.713182	0.32535	0.493319	no
spoVAEA	0.50063	0.264763	-0.919045	0	1	1	no
ebrB	3.5095	1.86449	-0.912482	-1.0795	0.13035	0.272219	no
spoVAA	0.301183	0.160697	-0.906297	0	1	1	no
ywhL	0.651592	0.348408	-0.903193	-1.27919	0.0828	0.198699	no
ybcI	1.73429	0.92842	-0.901492	-0.803482	0.25325	0.416377	no
yhaR	1.59128	0.852076	-0.901132	-1.36921	0.0601	0.157483	no
yisZ	0.874731	0.469582	-0.897462	-0.731596	0.25785	0.422101	no
yyaM	1.07551	0.577543	-0.897016	-1.23351	0.10175	0.229291	no
yvrP	55.6456	29.9123	-0.895528	-1.66792	0.01755	0.0659937	no
ydbS	29.0295	15.6286	-0.893333	-1.62932	0.02395	0.0824233	no
ydzT	56.4051	30.3668	-0.893333	-0.839244	0.2186	0.383933	no
ydeF	1.54654	0.834448	-0.890153	-1.83605	0.0132	0.0535166	no
rhgZ	0.133657	0.0721328	-0.889806	0	1	1	no
trnD-Phe	515.689	278.438	-0.889146	-0.962842	0.17215	0.328226	no
yfiF	0.245932	0.133147	-0.885236	0	1	1	no
yisT	3.82966	2.07502	-0.884089	-1.52311	0.036	0.111463	no
yfnG	0.260918	0.141499	-0.882804	0	1	1	no
yvzH	97.1985	52.8404	-0.879293	-0.471789	0.5042	0.655074	no
yqaC	2.22159	1.21027	-0.876268	-1.22044	0.0882	0.207654	no
yqgL	2.99374	1.63501	-0.872651	-1.05647	0.15065	0.300656	no
yxeA	1.09745	0.59939	-0.872593	-0.583403	0.43635	0.598359	no
spoVFB	0.282157	0.154191	-0.871783	0	1	1	no
yhbD	2.13759	1.16862	-0.871181	-1.17259	0.1038	0.231812	no
yyaR	1.68655	0.923379	-0.869084	-1.05679	0.14435	0.291984	no
yddS	0.988501	0.541317	-0.868768	-1.44695	0.043	0.127027	no
ykvP	0.61461	0.337249	-0.865859	-1.11948	0.11685	0.252061	no
cotE	1.61939	0.890919	-0.862081	-1.07071	0.13805	0.283386	no
yaaH	0.538745	0.297104	-0.858635	-1.07146	0.12995	0.271839	no
ydfB	0.707778	0.390549	-0.857795	-0.936338	0.20215	0.363597	no
tyrZ	1.12938	0.623499	-0.857069	-1.48834	0.03925	0.118289	no
yhjR	0.516547	0.285403	-0.855899	-0.458523	0.5053	0.656275	no
trnE-Arg	288.525	159.425	-0.855812	-1.22142	0.3102	0.47949	no
clsB	0.122417	0.0676531	-0.855578	0	1	1	no
ynzC	22.3548	12.4352	-0.846152	-1.43724	0.0503	0.139851	no
yizC	14.357	7.99985	-0.843712	-0.917107	0.2113	0.375354	no
yrzM	3.05823	1.70993	-0.838762	-0.823419	0.2435	0.408092	no
yktD	1.96481	1.10033	-0.83646	-1.5569	0.0323	0.104152	no
yvmB	1.83708	1.03085	-0.833574	-1.02063	0.14475	0.292147	no
yfiV	2.92769	1.64349	-0.833001	-1.24494	0.0869	0.205476	no
capB	1.22518	0.689748	-0.82885	-1.45304	0.04495	0.130719	no
yeeK	2.06602	1.16494	-0.826598	-0.981565	0.178	0.335175	no
yerD	1.31512	0.741768	-0.826158	-1.70643	0.01875	0.0688422	no
ytnJ	0.521094	0.295002	-0.820822	-1.03635	0.14085	0.287286	no
rghRB	8.76734	4.97519	-0.817387	-1.727	0.01775	0.0662785	no
yfkR	1.0134	0.576628	-0.813487	-1.28882	0.07545	0.185961	no
ywmF	0.720281	0.41036	-0.81167	-0.58497	0.381	0.544244	no
acoR	0.468369	0.266934	-0.811163	0	1	1	no
azlB	4.0489	2.30937	-0.810026	-1.39675	0.05645	0.15056	no
yhcN	0.614949	0.351003	-0.808982	-0.659835	0.35235	0.518333	no
yqgE	0.374814	0.214068	-0.808106	0	1	1	no
srtA	4.55011	2.59878	-0.808069	-1.14481	0.1075	0.237518	no
yisV	1.16648	0.666603	-0.807265	-1.55323	0.03465	0.108725	no
alkA	2.12017	1.21332	-0.805226	-1.55816	0.03275	0.104859	no
ywrJ	0.493643	0.282893	-0.803213	0	1	1	no
ymzA	23.5625	13.5055	-0.802949	-1.37053	0.0547	0.147048	no
gdh	0.216059	0.124702	-0.792945	0	1	1	no
sigG	1.77484	1.02635	-0.790163	-1.30614	0.0656	0.168931	no
ypeQ	22.2108	12.8703	-0.787217	-0.703172	0.3105	0.47949	no
ydaB	1.51421	0.877712	-0.786747	-1.70219	0.0198	0.0712266	no
rsiV	0.490787	0.284847	-0.784912	0	1	1	no
spsK	0.823302	0.479847	-0.778849	-0.875545	0.22375	0.389321	no
ytvA	2.37664	1.38576	-0.778245	-1.47771	0.045	0.130763	no
yyaQ	9.71354	5.66509	-0.777898	-1.50608	0.03995	0.119722	no
mmgF	0.605634	0.35323	-0.777837	-0.857253	0.21915	0.384542	no
trnSL-Val1	2184.03	1275.34	-0.776116	-1.64265	0.02435	0.083339	no
yhjC	80.622	47.0896	-0.775766	-0.97076	0.1801	0.336921	no
yqjP	2.85255	1.66933	-0.77298	-1.72888	0.0174	0.0657607	no
yeeD	12.8057	7.50747	-0.770392	-1.45123	0.04535	0.131473	no
spoVR	0.27797	0.163018	-0.769895	0	1	1	no
pcp	5.75651	3.38606	-0.765588	-1.40217	0.0482	0.136554	no
spoIIIAH	0.698143	0.410731	-0.765328	-0.697205	0.30295	0.473114	no
phoA	1.01772	0.599862	-0.76264	-1.35617	0.0589	0.155429	no
yetI	4.46832	2.63455	-0.762174	-1.37771	0.05345	0.14494	no
trnB-Glu	1207.88	713.519	-0.759448	-1.14733	0.10415	0.232454	no
yqaI	2.5714	1.52234	-0.756269	-1.3323	0.48515	0.638995	no
glnM	0.0775306	0.0459001	-0.756269	0	1	1	no
sspK	2.99806	1.77493	-0.756269	0	1	1	no
sspO	3.45828	2.04739	-0.756269	0	1	1	no
ypzC	13.836	8.19678	-0.755297	-0.971403	0.1716	0.327919	no
yhdW	7.97164	4.72616	-0.754209	-1.69939	0.01735	0.0657607	no
yrdR	0.757358	0.449602	-0.752325	-0.976488	0.1761	0.332604	no
ynzJ	13.6276	8.09036	-0.752261	-0.36508	0.38405	0.547136	no
narK	0.450021	0.267504	-0.750435	0	1	1	no
tuaA	7.26114	4.31815	-0.749784	-0.27179	0.6388	0.765003	no
degQ	14.1191	8.40151	-0.748929	-0.423049	0.51885	0.668756	no
glgD	0.81767	0.486631	-0.748689	-0.739381	0.3121	0.481165	no
ydzU	5.55266	3.31216	-0.745408	-0.64333	0.36385	0.529056	no
rhgQ	0.113661	0.0678001	-0.745382	0	1	1	no
bpsB	0.656466	0.392056	-0.743663	-0.552314	0.40895	0.571489	no
yknV	1.48591	0.887424	-0.743647	-1.72858	0.01905	0.0693978	no
yngE	0.149998	0.0895959	-0.743434	0	1	1	no
pbuE	0.333593	0.19932	-0.743	0	1	1	no
sacP	1.161	0.693884	-0.742598	-0.406679	0.41165	0.573759	no
yojJ	0.39186	0.234472	-0.740924	0	1	1	no
ydzR	0.921211	0.551892	-0.739145	0	1	1	no
yqbR	0.612129	0.366919	-0.738373	0	1	1	no
mmgC	0.046377	0.0278318	-0.736679	0	1	1	no
znuC	4.65594	2.80095	-0.73316	-1.08607	0.12725	0.268296	no
yqbE	0.563089	0.338789	-0.732974	-0.798593	0.2647	0.429151	no
frlM	1.31576	0.791821	-0.732647	-1.18654	0.09865	0.224244	no
spoIIQ	2.2825	1.37398	-0.732252	-1.43069	0.0473	0.13586	no
bltR	1.06667	0.642633	-0.73104	-0.995497	0.15795	0.311561	no
rsmI	9.76828	5.9036	-0.72651	-1.751	0.01515	0.05936	no
yabB	10.0268	6.06908	-0.724314	-1.58076	0.0254	0.0863785	no
rhaD	1.55083	0.941294	-0.720325	-1.79427	0.0128	0.0522923	no
addB	6.00945	3.65581	-0.717043	-1.63074	0.02215	0.0772973	no
yoaN	0.182559	0.111079	-0.716774	0	1	1	no
spoVAF	1.92296	1.17091	-0.715695	-1.66357	0.0197	0.0709352	no
yitQ	6.51652	3.96966	-0.715085	-1.4951	0.03445	0.108189	no
tuaB	0.563763	0.343983	-0.712752	-0.951697	0.18265	0.340327	no
yxjO	1.90426	1.16193	-0.712702	-1.31232	0.06705	0.171483	no
czcD	0.438615	0.267651	-0.712599	0	1	1	no
ykoG	1.48932	0.909452	-0.711582	-1.0432	0.1443	0.291984	no
pyrAA	68.3588	41.7925	-0.709884	-0.929939	0.1917	0.351576	no
ykuT	4.2136	2.5768	-0.709475	-1.68182	0.02105	0.0742918	no
yjlB	2.1763	1.33264	-0.707593	-0.97897	0.1739	0.330454	no
yjcR	0.440589	0.269794	-0.707574	0	1	1	no
ytmO	0.568866	0.349035	-0.70472	-0.666274	0.3343	0.502122	no
nrnB	0.701786	0.430857	-0.703824	-1.00392	0.15755	0.311265	no
ywhA	8.20792	5.04451	-0.702301	-1.48656	0.04035	0.120823	no
queE	11.0174	6.77695	-0.701081	-1.66546	0.01965	0.0708235	no
yknT	0.706113	0.4352	-0.698221	-0.877081	0.2213	0.38668	no
araL	0.585289	0.360737	-0.698205	-0.636849	0.36095	0.526068	no
yozN	7.83201	4.82758	-0.698082	-0.892673	0.2156	0.381179	no
spsD	0.553614	0.341424	-0.697315	-0.690234	0.3244	0.492906	no
hutM	0.617375	0.380985	-0.696413	-1.03527	0.1488	0.297759	no
yocM	4.17889	2.58401	-0.693506	-1.15115	0.1077	0.237819	no
trnB-Gly1	1553.03	962.046	-0.69091	-1.26562	0.0794	0.192644	no
ypuB	5.25476	3.26862	-0.684943	-0.628228	0.6184	0.74971	no
trnD-Gly	1430.56	891.142	-0.682852	-1.22099	0.08445	0.201751	no
yrbE	3.85419	2.40427	-0.68083	-1.74392	0.015	0.05902	no
ycdC	3.01132	1.87951	-0.68004	-1.79129	0.014	0.0562108	no
lytG	4.88877	3.05369	-0.678919	-1.74105	0.01595	0.0617814	no
acoC	0.432844	0.270613	-0.67762	0	1	1	no
yocN	14.9356	9.33959	-0.677329	-0.986449	0.1684	0.324127	no
xkdW	5.88553	3.68412	-0.675853	-0.923231	0.1878	0.346557	no
cotB	0.536276	0.335784	-0.675441	-0.844675	0.235	0.40123	no
rsfA	0.544821	0.341687	-0.673107	-0.645362	0.3663	0.531533	no
ganR	2.15052	1.34954	-0.672213	-1.40516	0.0537	0.145301	no
xkzA	14.7138	9.23472	-0.672027	-0.610404	0.38495	0.547739	no
bacA	20.5888	12.9232	-0.671898	-1.7037	0.0175	0.065872	no
yfnD	0.551237	0.346285	-0.670712	-0.734569	0.2989	0.469103	no
dacB	0.555846	0.349605	-0.668958	-0.808711	0.2668	0.431269	no
trnO-Ile	3182.01	2003	-0.667778	-1.65304	0.0229	0.0793215	no
ywaE	10.7288	6.75358	-0.66776	-1.74369	0.0163	0.0628114	no
rbsR	2.44054	1.5379	-0.666234	-1.43879	0.0473	0.13586	no
sinI	16.6881	10.5238	-0.665168	-0.622806	0.37	0.534667	no
ywqO	5.33468	3.36506	-0.66477	-0.500748	0.46765	0.62476	no
albB	72.684	45.8934	-0.663352	-0.609536	0.38475	0.547715	no
gerQ	0.189786	0.119836	-0.663313	0	1	1	no
abfA	0.504876	0.318888	-0.662878	0	1	1	no
txpA	73.9732	46.8272	-0.659657	-1.31179	0.07075	0.178019	no
oatA	0.656429	0.416208	-0.657336	-1.15499	0.1034	0.231557	no
xkdJ	7.72328	4.9002	-0.656374	-1.40781	0.04875	0.137799	no
polYA	2.05206	1.30267	-0.655596	-1.48381	0.03915	0.118274	no
yneQ	7.40799	4.70421	-0.655128	-0.95984	0.16825	0.324005	no
ytzI	29.4368	18.6957	-0.654912	-0.634613	0.38015	0.543934	no
yfkD	1.21063	0.769239	-0.65426	-0.948852	0.1794	0.336285	no
yyzN	38.011	24.1552	-0.654081	-0.79658	0.2434	0.408092	no
yfiU	2.00004	1.27136	-0.653649	-1.1652	0.10025	0.226731	no
yycO	0.576363	0.366557	-0.652941	-0.622898	0.3728	0.537051	no
yqhB	1.26606	0.805751	-0.651936	-1.27305	0.07995	0.193601	no
iolT	0.221069	0.140764	-0.651217	0	1	1	no
mdxM	1.0356	0.659777	-0.65042	-0.58616	0.40925	0.571551	no
yczO	51.4246	32.7826	-0.64953	-0.97764	0.15965	0.313193	no
ogt	5.63196	3.59393	-0.648074	-0.869171	0.2159	0.381256	no
yjbI	14.3833	9.18754	-0.646644	-1.08771	0.12695	0.267814	no
lytH	0.686934	0.439144	-0.645478	-0.817105	0.25235	0.416015	no
ykkA	1.38846	0.889493	-0.642431	-0.691823	0.3314	0.499575	no
yvjA	2.6821	1.7195	-0.641375	-1.33361	0.06225	0.162093	no
bmrR	1.80885	1.16196	-0.638519	-1.13542	0.10615	0.235791	no
pucE	0.380846	0.244839	-0.637376	0	1	1	no
ynzB	4.65387	2.99262	-0.637024	-0.349993	0.5778	0.719648	no
acoL	0.288776	0.185909	-0.635356	0	1	1	no
yfkM	3.6522	2.35414	-0.633566	-1.13753	0.1088	0.239257	no
ylaK	1.58257	1.02026	-0.633336	-1.35378	0.0573	0.152392	no
ytcD	2.11423	1.36577	-0.630417	-0.670759	0.3419	0.509574	no
trnB-Pro	769.398	498.068	-0.627387	-0.897456	0.20435	0.366323	no
parB	38.0813	24.6715	-0.62624	-1.68822	0.01805	0.0670634	no
ywlG	6.99415	4.534	-0.625364	-1.48136	0.0384	0.117298	no
nprB	0.826955	0.537828	-0.620666	-1.12393	0.11575	0.250412	no
ydfM	1.21971	0.794171	-0.619013	-0.975662	0.16795	0.323761	no
ydhJ	2.60135	1.69428	-0.618593	-1.36513	0.05745	0.152682	no
ybcM	1.1699	0.762437	-0.617695	-0.407826	0.5517	0.697675	no
yozM	1.99676	1.30139	-0.617615	-0.576679	0.4215	0.583567	no
cotX	0.425632	0.277459	-0.617334	0	1	1	no
yhzB	2.34081	1.52727	-0.616058	-1.03688	0.139	0.284554	no
rbsK	4.26755	2.79027	-0.613003	-1.44919	0.0414	0.123473	no
yunB	0.873299	0.571078	-0.612787	-0.738782	0.2884	0.457276	no
yczG	12.982	8.49437	-0.611929	-1.22218	0.08865	0.20845	no
spoIISB	52.9306	34.6677	-0.610509	-0.613726	0.3866	0.548675	no
capA	0.402204	0.264248	-0.606033	0	1	1	no
rnmV	9.60112	6.30849	-0.605909	-1.16313	0.10155	0.229116	no
trnSL-Gln2	5468.59	3593.33	-0.60585	-1.72617	0.01565	0.0608086	no
yulB	2.32306	1.52698	-0.605341	-1.15	0.11	0.240903	no
yqzM	118.434	77.861	-0.605116	-0.975865	0.1717	0.327943	no
yjcL	2.74916	1.81001	-0.602992	-1.48911	0.03655	0.113072	no
putB	1.13974	0.750785	-0.602237	-0.927717	0.1993	0.360032	no
ylaC	1.49617	0.987793	-0.598989	-0.657166	0.3413	0.509507	no
ytnM	0.546164	0.362591	-0.590991	-0.646594	0.3479	0.515165	no
ycxC	0.867761	0.577914	-0.586443	-0.820918	0.22395	0.389487	no
iolJ	0.99853	0.665483	-0.585403	-0.82474	0.22515	0.390665	no
abh	45.2573	30.1696	-0.585053	-1.59703	0.0226	0.0785008	no
yqxH	0.354601	0.236396	-0.584987	0	1	1	no
yqzI	17.0289	11.3561	-0.584508	-0.48083	0.5204	0.670022	no
aroK	7.50398	5.00693	-0.583729	-1.43774	0.04235	0.125604	no
xkdH	14.5013	9.68612	-0.582193	-0.878921	0.2251	0.390665	no
ypoP	21.0486	14.0595	-0.582178	-1.68241	0.01935	0.0700125	no
bmr	3.87838	2.5915	-0.58167	-1.5872	0.0281	0.0934331	no
xlyA	7.47542	4.99732	-0.580999	-1.71745	0.0161	0.0621048	no
secE	75.4363	50.436	-0.580804	-1.18971	0.0983	0.223676	no
yqzD	40.8849	27.3562	-0.5797	-1.29403	0.06745	0.172034	no
yndE	0.288394	0.192969	-0.579674	0	1	1	no
xkdI	7.28022	4.87342	-0.579048	-0.987456	0.16935	0.325452	no
yjdJ	7.46602	5.00053	-0.578256	-0.974589	0.17	0.325695	no
fdhD	3.54303	2.37579	-0.576577	-1.3	0.07025	0.17688	no
tuaF	0.808503	0.542192	-0.57645	-0.641733	0.3863	0.548458	no
yodE	1.78316	1.19585	-0.576403	-1.08254	0.12505	0.265456	no
ydhD	0.496109	0.332775	-0.57611	0	1	1	no
ybfN	0.834841	0.56023	-0.575484	-0.334803	0.4702	0.627493	no
ylaB	0.916498	0.615026	-0.575484	-0.233525	0.77465	0.865254	no
yhdK	6.59805	4.4295	-0.574896	-0.462848	0.51765	0.66744	no
tgl	0.706247	0.474248	-0.574532	-0.625714	0.39125	0.552336	no
ykvT	0.235502	0.158427	-0.571914	0	1	1	no
yozJ	0.514214	0.346327	-0.570234	0	1	1	no
padR	4.36471	2.9426	-0.568797	-1.14795	0.10835	0.238549	no
ydzW	163.187	110.309	-0.564982	-0.444956	0.5363	0.684865	no
yslB	20.932	14.15	-0.564911	-1.67177	0.01745	0.065872	no
yfhP	4.66763	3.15713	-0.56408	-1.11874	0.1132	0.246322	no
yjdG	10.9741	7.43527	-0.561644	-1.4858	0.03845	0.117298	no
xkdP	3.49637	2.37309	-0.559089	-0.715149	0.32425	0.492906	no
yxdJ	2.20241	1.49796	-0.556087	-0.850246	0.228	0.393684	no
yugS	0.671719	0.457079	-0.555413	-0.832446	0.232	0.397927	no
xlyB	3.71419	2.53037	-0.553703	-1.3928	0.04825	0.136592	no
tatAY	293.963	200.996	-0.548465	-1.64421	0.0216	0.0755899	no
nucB	4.49905	3.07795	-0.54765	-0.909124	0.1931	0.353449	no
ywpF	26.2246	17.9415	-0.547625	-1.65137	0.02	0.0716699	no
trmB	15.2205	10.4343	-0.544682	-1.7308	0.01515	0.05936	no
ctsR	13.8871	9.53291	-0.542758	-1.46934	0.03935	0.118494	no
ywzC	17.023	11.689	-0.542326	-0.825917	0.23965	0.404278	no
levE	3.01811	2.07353	-0.541556	-0.723438	0.3042	0.473482	no
yurJ	2.52726	1.73789	-0.540237	-1.26416	0.0767	0.187802	no
fadE	0.681461	0.468612	-0.540235	-0.952306	0.1789	0.336022	no
yhzD	7.19516	4.95087	-0.539344	-0.37758	0.59715	0.735408	no
yrhE	0.975918	0.67154	-0.539288	-1.33606	0.05815	0.154104	no
yvbU	0.777605	0.535764	-0.53744	-0.680093	0.3308	0.499275	no
ygzC	2.11041	1.45449	-0.537011	-0.37586	0.59715	0.735408	no
yjpA	10.0815	6.96449	-0.533617	-0.767825	0.27155	0.436303	no
putC	2.01341	1.3911	-0.533413	-1.32176	0.06095	0.159041	no
nnrA	1.12057	0.775455	-0.531122	-0.775236	0.26345	0.428637	no
frlN	1.53593	1.0634	-0.530426	-0.925724	0.19165	0.351576	no
yqcA	0.35785	0.247876	-0.529738	0	1	1	no
ykrP	0.328538	0.227587	-0.529642	0	1	1	no
nudF	11.956	8.28803	-0.528635	-1.09269	0.1189	0.255303	no
dppA	12.1168	8.41147	-0.526577	-1.72791	0.01665	0.0638963	no
ydfP	8.37896	5.81724	-0.526437	-1.08836	0.13125	0.273029	no
mpr	8.64831	6.02105	-0.522405	-1.50416	0.03305	0.105478	no
yqeC	1.19455	0.8319	-0.521991	-0.828995	0.23635	0.402149	no
ykuD	0.505075	0.351769	-0.521869	0	1	1	no
trnE	12.8551	8.95376	-0.521774	-1.41352	0.04795	0.136364	no
yqeB	13.4795	9.39407	-0.520942	-1.67714	0.0188	0.068958	no
msrA	11.1034	7.74073	-0.520459	-1.40475	0.04895	0.13826	no
sapB	2.46893	1.72243	-0.519439	-0.97313	0.16955	0.325501	no
glcD	1.2321	0.861021	-0.516999	-0.918365	0.1953	0.356079	no
ald	4.68068	3.27221	-0.516453	-1.47904	0.0378	0.115883	no
asnH	43.1863	30.2275	-0.51471	-1.64643	0.0181	0.0671156	no
yuzA	12.5617	8.81306	-0.511317	-0.722711	0.302	0.472421	no
msmR	0.893074	0.626691	-0.511025	-0.766753	0.2814	0.448846	no
yeaC	4.38486	3.07812	-0.51048	-0.896174	0.20265	0.364146	no
ydaE	0.706217	0.496016	-0.509725	-0.407877	0.55445	0.699542	no
ykuH	19.4154	13.6397	-0.509382	-1.62294	0.02455	0.0838698	no
tuaD	0.653983	0.459463	-0.509305	-0.791568	0.262	0.426836	no
trnD-Glu	863.778	607.877	-0.506883	-0.696639	0.3248	0.493009	no
liaG	8.66908	6.10593	-0.50567	-1.56086	0.02825	0.0936816	no
yfzA	20.185	14.2172	-0.505647	-1.02258	0.1455	0.29304	no
cwlC	0.599612	0.422415	-0.505367	-0.519959	0.45755	0.615229	no
yoaZ	3.08952	2.18083	-0.502504	-0.968162	0.175	0.331532	no
proJ	7.744	5.47133	-0.501189	-1.40306	0.0477	0.136144	no
spoVFA	0.339505	0.240246	-0.498918	0	1	1	no
ymzB	13.2974	9.41266	-0.498472	-1.13551	0.11105	0.242492	no
yrrI	0.70821	0.501638	-0.497531	-0.696764	0.3138	0.482789	no
dnaB	6.26238	4.44874	-0.493314	-1.62889	0.0204	0.0726847	no
dfrA	13.1575	9.35027	-0.492804	-1.07702	0.1292	0.27083	no
nrdR	7.13107	5.07037	-0.492028	-1.08026	0.1308	0.272661	no
ywqN	0.847666	0.603253	-0.490733	-0.465314	0.49395	0.646934	no
ybfB	3.0978	2.208	-0.488506	-1.04447	0.138	0.283386	no
spoVAD	0.266905	0.190479	-0.486693	0	1	1	no
yraE	2.295	1.63857	-0.486062	-0.297263	0.44855	0.609271	no
yozX	1.50328	1.07414	-0.484929	-0.289787	0.4557	0.61429	no
iolI	1.5896	1.13596	-0.48475	-0.842748	0.2371	0.40279	no
yjzI	16.1176	11.5183	-0.484711	-0.541823	0.4493	0.609828	no
mcsB	23.1303	16.531	-0.484612	-0.981005	0.16175	0.316014	no
iolD	1.17386	0.839315	-0.483972	-1.09338	0.1254	0.265595	no
manR	0.57333	0.410144	-0.483235	-0.840128	0.23965	0.404278	no
treR	6.90278	4.93845	-0.483119	-1.30618	0.06675	0.17095	no
yflN	0.440232	0.315118	-0.48237	0	1	1	no
yodT	0.0575897	0.0412262	-0.482248	0	1	1	no
ywjG	5.34528	3.82672	-0.482155	-1.02987	0.1434	0.29085	no
dhaS	7.7597	5.56453	-0.479741	-1.70018	0.016	0.0618468	no
yrkQ	1.08655	0.780196	-0.477848	-0.818555	0.24025	0.404278	no
pucG	1.38924	0.997923	-0.477298	-0.963477	0.17385	0.330454	no
ypqP	5.37208	3.85914	-0.477201	-0.888906	0.21215	0.376416	no
gerKB	0.784957	0.564482	-0.475686	-0.710794	0.30375	0.473373	no
yxkA	0.613667	0.441595	-0.474734	-0.367388	0.61275	0.747349	no
yfkI	9.64638	6.94258	-0.474516	-0.882923	0.21575	0.381256	no
spoIIGA	1.58367	1.13989	-0.47438	-0.878741	0.2217	0.387016	no
yfmD	9.70162	6.98436	-0.474097	-1.18192	0.09335	0.216637	no
gntZ	9.38967	6.76277	-0.47346	-1.7288	0.01565	0.0608086	no
ywnJ	4.33389	3.1225	-0.47296	-0.80957	0.2508	0.414558	no
yvlC	39.2773	28.3363	-0.471046	-0.854111	0.22375	0.389321	no
yugU	4.52957	3.27194	-0.469226	-0.776431	0.27105	0.435955	no
ybfG	2.49832	1.80629	-0.46793	-1.36949	0.0542	0.146019	no
ykfB	3.88582	2.81036	-0.467467	-0.95786	0.17245	0.328463	no
yoaW	2.40391	1.73928	-0.466898	-0.635213	0.37575	0.539914	no
ywmA	2.35253	1.70306	-0.466081	-0.666063	0.33185	0.499648	no
xtmB	2.35305	1.70598	-0.463927	-1.04981	0.139	0.284554	no
yhaH	32.1084	23.2968	-0.462822	-1.36648	0.05515	0.147832	no
ybgB	5.38252	3.90704	-0.462205	-0.564532	0.42605	0.587895	no
yeeC	4.45138	3.23222	-0.461728	-1.3111	0.0648	0.167681	no
yddQ	1.14868	0.834205	-0.461508	-0.520364	0.4557	0.61429	no
acpS	3.1786	2.30841	-0.461487	-0.597159	0.3908	0.552188	no
pksS	9.17145	6.66611	-0.460303	-1.60299	0.02555	0.0865732	no
ytvB	2.64106	1.92173	-0.458708	-0.504522	0.4836	0.637853	no
yesJ	18.8766	13.7431	-0.457887	-1.44927	0.0437	0.128485	no
ydhU	0.404567	0.294611	-0.457569	0	1	1	no
ykuJ	38.1952	27.8661	-0.45488	-1.03782	0.14205	0.289202	no
ccpB	1.67148	1.22038	-0.453802	-0.861397	0.22805	0.393684	no
trnI-Pro	692.458	505.697	-0.453453	-0.642971	0.3512	0.517514	no
bscR	2.88609	2.10971	-0.452073	-0.815521	0.24665	0.410607	no
groEL	138.791	101.461	-0.451985	-1.69742	0.0176	0.0661151	no
liaS	4.24669	3.10473	-0.45187	-0.997769	0.15195	0.301959	no
yrzH	21.6945	15.8816	-0.449977	-0.292157	0.65035	0.774424	no
ydfG	8.11309	5.94153	-0.449416	-1.00847	0.15725	0.310837	no
citS	4.97483	3.64475	-0.448827	-1.37154	0.0512	0.141197	no
ydhE	1.66332	1.21914	-0.448211	-0.948294	0.1803	0.33705	no
fruK	4.61416	3.38255	-0.447957	-1.028	0.14715	0.295249	no
yqkD	2.94095	2.15678	-0.447404	-1.03757	0.1465	0.294103	no
yaaI	1.99896	1.46625	-0.447116	-0.666231	0.3402	0.508829	no
melA	1.62981	1.19596	-0.446538	-0.975506	0.16985	0.325575	no
yhfN	1.09258	0.802112	-0.445868	-0.837135	0.23995	0.404278	no
speA	3.2651	2.40272	-0.442461	-1.25664	0.0761	0.186823	no
yerA	5.2278	3.84752	-0.442276	-1.48931	0.0377	0.115671	no
ykkD	1.43697	1.05865	-0.440799	-0.279667	0.6914	0.80342	no
yqfX	0.486034	0.35809	-0.440736	0	1	1	no
lytR	25.287	18.6407	-0.439943	-1.71577	0.0148	0.0584796	no
yetN	1.69211	1.24738	-0.439931	-0.895544	0.2057	0.368032	no
trnB-Val	2722.98	2011.39	-0.436995	-1.05085	0.14035	0.286846	no
ygaC	19.3937	14.328	-0.436747	-1.38634	0.0519	0.142287	no
yrpG	0.720436	0.532623	-0.435755	-0.584797	0.40685	0.569617	no
yncC	0.576896	0.426604	-0.435414	-0.64123	0.35485	0.519758	no
mdxL	0.735725	0.544292	-0.434787	-0.637976	0.3716	0.535879	no
yclN	25.6214	18.9666	-0.433888	-0.987392	0.1592	0.313035	no
xkdV	3.70501	2.74441	-0.432981	-1.39545	0.04735	0.135899	no
tagA	17.9164	13.2716	-0.432942	-1.54836	0.02745	0.0919267	no
ymcC	1.23471	0.914832	-0.432598	-0.521127	0.46205	0.619941	no
ydzT	32.1117	23.8471	-0.429282	-0.503164	0.47125	0.628421	no
rocC	2.06547	1.5348	-0.428418	-0.85727	0.2245	0.390081	no
thyB	8.04155	5.9756	-0.428389	-1.05713	0.13505	0.279378	no
yvnB	0.755346	0.561363	-0.428206	-1.08845	0.12115	0.25924	no
yvgK	12.3798	9.2024	-0.427908	-1.48719	0.03435	0.108147	no
yxdM	0.46447	0.345282	-0.427813	0	1	1	no
proH	6.61406	4.91797	-0.427475	-0.963496	0.17145	0.3278	no
yfiQ	0.912257	0.678407	-0.427288	-0.68448	0.33105	0.499451	no
flgB	35.6918	26.5434	-0.42724	-1.03444	0.14095	0.287286	no
maa	3.53839	2.63179	-0.427051	-0.820486	0.2435	0.408092	no
mreD	37.25	27.708	-0.426937	-0.903902	0.19845	0.35954	no
ydhC	4.90337	3.65166	-0.425219	-1.01948	0.15345	0.304131	no
cycB	0.764547	0.569386	-0.425198	-0.678184	0.33855	0.507485	no
gerAB	1.2284	0.915401	-0.424301	-0.621636	0.3815	0.54475	no
trnSL-Glu1	617.55	460.444	-0.42353	-0.492719	0.4814	0.636591	no
sipV	8.27694	6.17347	-0.423016	-1.0472	0.14195	0.289166	no
acpK	12.1701	9.08272	-0.422142	-0.355646	0.60555	0.741293	no
yvzI	12.7709	9.54792	-0.419603	-0.505829	0.4653	0.622512	no
yojN	4.75949	3.55912	-0.419288	-1.13275	0.1098	0.240889	no
sbcD	5.82418	4.35704	-0.418707	-0.716623	0.29865	0.468948	no
ywbA	0.287962	0.215842	-0.415901	0	1	1	no
ywbB	2.46822	1.85036	-0.41566	-0.777003	0.25915	0.423383	no
ppsC	0.310505	0.233097	-0.413685	0	1	1	no
yptA	23.0793	17.3338	-0.413005	-0.574356	0.4169	0.579347	no
yqaS	1.0164	0.764008	-0.411807	-0.449983	0.54605	0.692578	no
ymzD	14.5509	10.9477	-0.410476	-1.13659	0.11	0.240903	no
ybfH	3.10416	2.33699	-0.409556	-0.82208	0.25075	0.414558	no
yezA	19.3469	14.5712	-0.408978	-0.583513	0.3928	0.553618	no
yfkF	2.44759	1.84487	-0.407845	-0.988821	0.1595	0.313193	no
yisB	17.1862	12.9567	-0.407553	-0.894823	0.2066	0.368936	no
ispH	15.4174	11.6309	-0.406599	-1.49473	0.03405	0.107542	no
yozU	3.95263	2.98321	-0.40595	-0.260476	0.7217	0.828725	no
yefC	2.38348	1.79959	-0.405404	-0.34562	0.61885	0.749768	no
groES	459.385	346.942	-0.405008	-1.6337	0.02125	0.0745747	no
xkdE	1.97204	1.49016	-0.404225	-0.996387	0.15965	0.313193	no
rpsR	832.235	628.931	-0.404089	-1.6324	0.021	0.0742557	no
ybzH	22.3161	16.8681	-0.403781	-0.972567	0.16485	0.3196	no
dnaE	5.75286	4.35139	-0.402802	-1.57021	0.0281	0.0934331	no
ypmR	7.36446	5.57128	-0.402572	-1.14977	0.1071	0.237055	no
katX	1.22474	0.92692	-0.401964	-0.878072	0.21825	0.383684	no
yngK	0.411793	0.3117	-0.401763	0	1	1	no
ydeH	10.1816	7.70896	-0.401353	-0.991915	0.1578	0.311528	no
ydhH	3.91151	2.96243	-0.400944	-0.754089	0.2837	0.45155	no
gamP	5.84942	4.43258	-0.400147	-1.42608	0.04245	0.1258	no
fhuD	26.1561	19.8241	-0.399888	-1.56985	0.02645	0.0889768	no
ylbC	5.23712	3.96931	-0.399884	-1.15832	0.10185	0.229378	no
rtbI	3.88285	2.94727	-0.397736	-1.2531	0.08045	0.194298	no
spsJ	0.6765	0.513818	-0.396831	-0.495052	0.4755	0.632082	no
yugO	0.41011	0.31155	-0.396546	0	1	1	no
gcaD	49.4437	37.6031	-0.394936	-1.60049	0.0241	0.0827108	no
yesM	0.298129	0.226863	-0.394113	0	1	1	no
trnB-Asp	20062	15269	-0.393864	-1.48779	0.0332	0.105685	no
yczJ	56.5492	43.0459	-0.39363	-1.17834	0.0988	0.224244	no
rttN	14.9822	11.4214	-0.391513	-1.41314	0.04555	0.131746	no
tagB	8.21671	6.27094	-0.389879	-1.30494	0.0668	0.17096	no
malQ	1.44807	1.10623	-0.388487	-0.723534	0.29485	0.464348	no
ssbA	673.93	514.882	-0.388356	-1.43736	0.04115	0.122923	no
panE	7.20526	5.50555	-0.388165	-1.16544	0.09945	0.225468	no
abnB	0.763426	0.583388	-0.388032	-0.65684	0.3421	0.509574	no
glmS	29.979	22.9285	-0.386808	-1.564	0.02805	0.0934331	no
acuB	2.41642	1.84869	-0.386364	-0.543761	0.43675	0.598687	no
yfmE	13.7204	10.4981	-0.3862	-1.16367	0.0954	0.21962	no
ydeN	7.60124	5.81928	-0.385393	-0.989076	0.1619	0.316014	no
yugH	36.1315	27.6626	-0.385319	-1.55006	0.0289	0.0955825	no
ykyA	5.18464	3.97021	-0.385027	-0.94405	0.1851	0.343521	no
cggR	18.3557	14.0616	-0.384463	-1.47861	0.0375	0.115342	no
refZ	10.0232	7.6816	-0.383869	-0.911293	0.1966	0.357055	no
glnL	1.49315	1.14461	-0.383507	-0.704059	0.31365	0.482757	no
ykoP	0.348178	0.267008	-0.382944	0	1	1	no
yphA	0.30616	0.234791	-0.38291	0	1	1	no
yhcY	5.96893	4.57996	-0.382137	-0.94443	0.17575	0.332447	no
xkdS	12.05	9.24835	-0.381769	-0.702351	0.3227	0.491801	no
glsB	1.03985	0.798309	-0.38136	-0.599994	0.39365	0.554257	no
malP	0.387149	0.297229	-0.381316	0	1	1	no
ydfD	0.687208	0.527683	-0.381076	-0.632506	0.37965	0.543772	no
yqiK	2.67637	2.05589	-0.380517	-0.771447	0.27795	0.444181	no
yobD	3.84703	2.95659	-0.379811	-0.500803	0.4807	0.636276	no
yveG	2.8203	2.17279	-0.376304	-0.345733	0.61805	0.74971	no
ntdC	1.96306	1.51272	-0.375956	-0.811495	0.24995	0.414235	no
tRNA-Ile	3055.61	2355.24	-0.375587	-0.955772	0.16825	0.324005	no
fadF	0.499454	0.38502	-0.375418	0	1	1	no
trnD-His	5187.29	4000.29	-0.374874	-1.0691	0.12765	0.268532	no
ywhD	17.0115	13.1321	-0.373412	-1.14001	0.1117	0.243626	no
tagE	12.1937	9.41508	-0.373092	-1.06598	0.12755	0.268473	no
yyaH	5.66222	4.37325	-0.372663	-0.659952	0.35315	0.518954	no
bsuMA	11.1448	8.60973	-0.372325	-1.38258	0.04905	0.138333	no
yesV	0.204788	0.158427	-0.370307	0	1	1	no
ygzB	55.9495	43.3274	-0.368846	-1.27382	0.07255	0.181205	no
ytrP	5.29169	4.10155	-0.367559	-1.24984	0.07685	0.187923	no
spo0E	54.5436	42.2804	-0.367422	-1.01772	0.15085	0.300894	no
phoP	10.7903	8.37083	-0.366288	-0.82422	0.2381	0.403275	no
des	2.76661	2.14651	-0.366122	-0.892551	0.2019	0.363498	no
xkdF	6.37337	4.94941	-0.364801	-1.03145	0.14455	0.292116	no
yqaO	53.441	41.5134	-0.364372	-0.797481	0.26585	0.429919	no
trnB-Phe	341.91	265.622	-0.36424	-0.368877	0.5986	0.736469	no
rppG	3.8147	2.96392	-0.364064	-0.654683	0.3461	0.513852	no
pksF	5.58955	4.34337	-0.363918	-1.07992	0.1281	0.268978	no
yvdR	0.935764	0.727183	-0.363826	-0.164056	0.79935	0.88011	no
abnA	0.146903	0.114187	-0.363459	0	1	1	no
yodD	5.29591	4.11926	-0.362495	-0.849312	0.2308	0.396233	no
yyaE	4.456	3.46707	-0.362031	-1.23019	0.0807	0.194529	no
ydeI	2.69768	2.09979	-0.361476	-0.655662	0.36155	0.526121	no
fruR	4.57098	3.55908	-0.360999	-0.725505	0.30605	0.475646	no
yhzF	8.31351	6.47391	-0.36082	-0.307212	0.67225	0.791356	no
cotS	0.326025	0.254162	-0.359233	0	1	1	no
tetB	7.10087	5.53724	-0.358829	-1.22839	0.08395	0.200942	no
nfo	20.5275	16.0106	-0.358529	-1.37111	0.0528	0.143909	no
yisP	2.09512	1.63425	-0.358402	-0.707188	0.32245	0.491801	no
yhjN	3.72491	2.90623	-0.358055	-0.986446	0.16345	0.318042	no
yvlD	46.2683	36.1024	-0.357929	-1.18815	0.092	0.214303	no
xkdT	5.03005	3.9281	-0.356741	-0.843739	0.2307	0.396233	no
cotA	0.684959	0.535168	-0.356024	-0.607265	0.38975	0.551543	no
gerM	0.295181	0.230757	-0.355231	0	1	1	no
cwlK	3.92019	3.06722	-0.353992	-0.667036	0.34675	0.514352	no
yrkF	0.281178	0.220067	-0.353543	0	1	1	no
gerKC	0.536327	0.420737	-0.350196	-0.462063	0.50225	0.653678	no
liaF	5.00717	3.92805	-0.35018	-0.672775	0.34205	0.509574	no
yqgQ	32.1376	25.2126	-0.350114	-0.673004	0.3478	0.515165	no
yozG	4.74607	3.72367	-0.350007	-0.354058	0.6133	0.747409	no
cypX	6.84646	5.37351	-0.349494	-1.14642	0.1035	0.231557	no
spoIISA	7.70424	6.04814	-0.349161	-0.916623	0.1957	0.35646	no
frlR	6.36574	5.0008	-0.348169	-0.944961	0.18	0.336902	no
yloB	0.955825	0.751034	-0.347869	-0.847325	0.23555	0.401435	no
ycgT	20.2252	15.8922	-0.347835	-1.34973	0.05185	0.142254	no
srtN	4.9532	3.89649	-0.346186	-0.882251	0.21285	0.377389	no
yetI	14.9102	11.7311	-0.345965	-0.633649	0.3758	0.539914	no
yisR	2.16224	1.7019	-0.34538	-0.707435	0.32395	0.492797	no
ydeJ	6.18514	4.86939	-0.345065	-0.895865	0.21085	0.37509	no
yqfT	9.01986	7.10457	-0.344357	-0.480949	0.48995	0.64402	no
cdd	43.5134	34.2851	-0.343879	-0.694795	0.3312	0.499475	no
lysP	7.09767	5.59394	-0.343481	-1.18851	0.0953	0.21962	no
cshB	9.82393	7.74623	-0.342806	-1.25659	0.07115	0.178664	no
trnB-His	2959.89	2336.2	-0.341384	-0.827485	0.2417	0.406352	no
liaI	12.8549	10.1508	-0.340719	-0.820993	0.24465	0.408735	no
yhaA	14.4584	11.4197	-0.340377	-1.30339	0.06805	0.173328	no
ksgA	4.68491	3.70381	-0.339012	-0.656061	0.35245	0.518333	no
thrZ	1.06272	0.840237	-0.338893	-0.753296	0.29155	0.460901	no
mcsA	9.8656	7.80546	-0.337924	-0.288712	0.68155	0.796778	no
lytT	4.80788	3.80492	-0.337536	-0.630075	0.3665	0.531533	no
dusC	7.57422	5.99829	-0.336546	-1.05538	0.1358	0.279998	no
ykzU	6.3707	5.04666	-0.336123	-0.771236	0.2703	0.435231	no
xhlB	39.0945	30.9715	-0.336024	-0.866614	0.22005	0.385216	no
pksA	7.29117	5.78091	-0.334854	-0.879735	0.2111	0.375354	no
yqeI	45.9539	36.4483	-0.334335	-0.641839	0.3668	0.531689	no
copZ	19.9417	15.8304	-0.333085	-0.509249	0.475	0.631642	no
yknW	230.83	183.246	-0.333044	-1.32879	0.05965	0.156965	no
swrAA	22.1378	17.5815	-0.332453	-0.803494	0.24955	0.413774	no
ytdA	0.232704	0.184827	-0.332321	0	1	1	no
ywkD	3.73934	2.9703	-0.332178	-0.507927	0.477	0.632949	no
ylxW	7.7689	6.17217	-0.331934	-0.736201	0.2982	0.468439	no
yxjF	1.11818	0.888781	-0.331252	-0.486665	0.4779	0.633693	no
yodL	4.79266	3.81218	-0.330208	-0.449852	0.5155	0.666075	no
fbpA	81.6154	64.9322	-0.329908	-0.558178	0.42925	0.59101	no
yneR	9.7995	7.80026	-0.329185	-0.556631	0.4332	0.595351	no
yuzM	1.58744	1.26483	-0.327752	-0.179319	0.78405	0.871063	no
pbpD	9.38868	7.48687	-0.32656	-1.2646	0.07115	0.178664	no
ypcP	6.77548	5.40397	-0.326304	-0.965822	0.17185	0.328061	no
yjcK	6.85717	5.4732	-0.325229	-0.795617	0.2641	0.429134	no
ywqH	30.5743	24.433	-0.323492	-1.05166	0.13375	0.277303	no
ykzI	13.065	10.4454	-0.322848	-0.334274	0.61735	0.74971	no
holB	13.8908	11.1132	-0.321857	-1.18196	0.0953	0.21962	no
rttO	20.1765	16.1439	-0.321687	-0.531527	0.4563	0.614568	no
trnI-Arg	214.332	171.587	-0.320906	-0.250645	0.73055	0.835234	no
yfjB	1.74095	1.39394	-0.320705	-0.709518	0.3207	0.490173	no
ywnF	3.8305	3.06777	-0.320344	-0.543385	0.4457	0.606503	no
ywzG	13.4656	10.792	-0.319308	-0.549045	0.4352	0.59722	no
rghRA	8.51633	6.82587	-0.319219	-0.705722	0.31995	0.489428	no
ycbO	1.86614	1.49588	-0.319062	-0.548452	0.4428	0.604098	no
iolC	0.997934	0.800218	-0.31855	-0.515264	0.4745	0.631268	no
swrAA	256.38	205.709	-0.317674	-0.451681	0.528	0.677277	no
yfnB	8.58208	6.88676	-0.317502	-0.920392	0.1955	0.35627	no
xkdO	2.69996	2.16729	-0.317046	-1.09148	0.11585	0.250483	no
aroH	7.26674	5.8338	-0.316872	-0.221408	0.755	0.852743	no
yoyB	12.6661	10.1735	-0.31616	-0.37643	0.59405	0.733041	no
folEB	0.280686	0.225452	-0.316136	0	1	1	no
yhcH	7.87493	6.32658	-0.31584	-0.718738	0.30985	0.47949	no
padC	1.18018	0.948538	-0.315228	-0.345156	0.6419	0.766748	no
yjkA	1.20819	0.972595	-0.31294	-0.332112	0.62375	0.753442	no
ypgQ	10.3771	8.35738	-0.312275	-0.90862	0.2044	0.366323	no
cypA	0.375521	0.30249	-0.312006	0	1	1	no
yitB	0.418881	0.337464	-0.311808	0	1	1	no
glnJ	0.949372	0.764859	-0.311779	-0.550233	0.43865	0.600176	no
ytlD	0.462862	0.373285	-0.310305	0	1	1	no
yaaR	24.1535	19.4806	-0.310191	-0.970367	0.17445	0.330826	no
dctB	2.66343	2.14884	-0.309728	-0.745276	0.2893	0.458314	no
sigL	11.0931	8.95492	-0.308905	-1.15873	0.09965	0.225785	no
ypjP	35.9389	29.0219	-0.308403	-1.18236	0.09295	0.215977	no
yceF	67.8818	54.8279	-0.308115	-1.24206	0.07685	0.187923	no
mprF	12.287	9.92464	-0.308051	-1.23327	0.07545	0.185961	no
yqhP	8.0987	6.54504	-0.307288	-0.632155	0.3694	0.534214	no
yxaB	5.08427	4.10998	-0.30691	-0.889427	0.20895	0.372065	no
khtT	3.11744	2.52126	-0.306215	-0.526983	0.4544	0.613867	no
yrdP	0.712934	0.576823	-0.305639	-0.428794	0.5227	0.672094	no
yfmM	5.3452	4.33315	-0.302829	-1.00815	0.15645	0.30942	no
pelB	3.36691	2.72965	-0.30271	-0.784907	0.26555	0.429807	no
citT	2.33465	1.89328	-0.302314	-0.329547	0.63375	0.760663	no
yqhO	0.464767	0.37712	-0.301483	0	1	1	no
yrkP	2.06995	1.68004	-0.301096	-0.493184	0.4812	0.636591	no
yrdA	8.08534	6.56253	-0.301055	-0.745042	0.29125	0.460896	no
yuiD	1.99445	1.61933	-0.300597	-0.409515	0.5551	0.699542	no
yjaV	0.342306	0.277964	-0.300389	0	1	1	no
xkdC	0.403617	0.327992	-0.299324	0	1	1	no
ylbM	2.12518	1.72714	-0.299205	-0.694155	0.32205	0.491801	no
yhdI	1.318	1.07239	-0.297522	-0.635231	0.36925	0.534204	no
ywhC	26.0421	21.1938	-0.297203	-1.10266	0.1132	0.246322	no
ypeP	2.64353	2.15143	-0.29717	-0.537914	0.4515	0.611788	no
yhcU	1.50314	1.22536	-0.29478	-0.291687	0.6673	0.787018	no
mleA	4.44352	3.62256	-0.294695	-0.885539	0.2122	0.376416	no
yueG	23.5258	19.2008	-0.293082	-0.521098	0.45705	0.614778	no
tdh	0.883525	0.721206	-0.29286	-0.459532	0.5097	0.66107	no
arsC	3.81441	3.11495	-0.292252	-0.484045	0.4908	0.644164	no
ywcH	1.99035	1.62631	-0.291424	-0.624078	0.37995	0.543934	no
yqxK	9.3201	7.61598	-0.291316	-0.914848	0.1921	0.352136	no
ysmB	17.487	14.2928	-0.290996	-0.839428	0.2382	0.403275	no
yvrL	1.72883	1.414	-0.290013	-0.322591	0.6375	0.763936	no
yfhC	52.5178	42.9633	-0.289703	-1.14122	0.10215	0.229914	no
ysfB	1.00948	0.825834	-0.289688	-0.496904	0.4796	0.63527	no
ywzH	1416.4	1159.91	-0.288217	-1.11498	0.10685	0.236923	no
cotT	2.33025	1.90863	-0.287946	-0.241933	0.78765	0.874449	no
yqzK	52.2986	42.8433	-0.287702	-0.709434	0.31775	0.486737	no
ygxB	0.746384	0.611904	-0.286611	-0.532773	0.4531	0.612776	no
ureA	12.6389	10.3646	-0.286212	-0.390362	0.5806	0.721451	no
yraH	2.93975	2.41344	-0.284605	-0.385613	0.58045	0.721451	no
rplM	797.496	655.223	-0.283493	-1.06552	0.1267	0.267589	no
tagG	15.1238	12.4423	-0.281564	-1.00173	0.1548	0.306481	no
yhaO	5.16512	4.25146	-0.280844	-0.860782	0.2293	0.395294	no
ybfJ	6.6943	5.51131	-0.280538	-0.343432	0.6356	0.762393	no
ywsA	7.43202	6.12227	-0.279686	-0.440863	0.5356	0.684567	no
ykwD	1.74953	1.44125	-0.279647	-0.503921	0.4773	0.633122	no
ypbB	4.81745	3.97568	-0.277069	-0.549823	0.4269	0.588208	no
yurS	2.09875	1.73275	-0.27646	-0.19339	0.7769	0.865974	no
mdxR	0.151023	0.124735	-0.275899	0	1	1	no
cymR	34.9495	28.8676	-0.275822	-0.927729	0.18965	0.348936	no
ypmS	10.4232	8.61024	-0.275674	-0.774547	0.2688	0.433725	no
ydfA	2.71395	2.24205	-0.275577	-0.729392	0.3024	0.47265	no
ydaS	19.3792	16.0158	-0.275019	-0.543467	0.44945	0.609828	no
nhaX	11.5002	9.50589	-0.274772	-0.756583	0.27845	0.44471	no
sqhC	0.402428	0.332694	-0.274537	0	1	1	no
rpmA	1769.3	1463.38	-0.27387	-1.05776	0.1269	0.267814	no
nupG	7.31915	6.05477	-0.273602	-0.910374	0.19585	0.35656	no
ykoJ	7.30554	6.04562	-0.2731	-0.661344	0.3503	0.517169	no
yusG	89.0404	73.6891	-0.27301	-0.677543	0.33175	0.499648	no
glpP	20.3397	16.837	-0.272668	-0.924651	0.1925	0.352696	no
ybfQ	23.8572	19.7559	-0.272139	-1.06651	0.12465	0.26521	no
yclE	1.70925	1.41661	-0.270923	-0.506196	0.47215	0.629196	no
abbA	219.877	182.309	-0.270311	-0.867953	0.22425	0.389828	no
yuxL	3.06108	2.53811	-0.270287	-0.836297	0.23525	0.401435	no
yjdF	6.80045	5.64449	-0.268788	-0.611302	0.3899	0.551543	no
glgA	0.673513	0.559161	-0.268442	-0.372324	0.5965	0.735093	no
yjgA	3.60139	2.99259	-0.267161	-0.408525	0.54955	0.6956	no
sfp	7.42603	6.17097	-0.267093	-0.64202	0.35885	0.523621	no
yodJ	9.86667	8.20178	-0.266626	-0.851257	0.2298	0.395663	no
yeaD	8.88855	7.39782	-0.264848	-0.832856	0.237	0.40279	no
ycbC	0.216031	0.180053	-0.262817	0	1	1	no
yueH	19.969	16.6486	-0.262363	-0.506783	0.4761	0.632536	no
yxjH	29.5094	24.6036	-0.262304	-1.05014	0.1341	0.277874	no
trnS-Glu	513.446	428.518	-0.260857	-0.293142	0.6959	0.807235	no
yphB	0.905347	0.756443	-0.259239	-0.370145	0.60035	0.737284	no
bcaP	15.2799	12.7671	-0.259196	-1.01831	0.1514	0.301669	no
yitS	6.49273	5.4282	-0.25835	-0.750277	0.2913	0.460896	no
msmX	2.70926	2.26617	-0.257641	-0.637989	0.36315	0.528244	no
ganA	0.698498	0.584289	-0.257573	-0.514082	0.4683	0.625181	no
yhdV	10.8133	9.0458	-0.257494	-0.424308	0.54425	0.691235	no
kamA	0.40848	0.341745	-0.257347	0	1	1	no
ywqI	21.7673	18.2125	-0.257231	-0.535769	0.45235	0.612051	no
ykzL	12.0235	10.0604	-0.257172	-0.43195	0.53485	0.683949	no
yqaG	0.236532	0.197933	-0.257022	0	1	1	no
phoR	6.62951	5.55119	-0.256104	-0.79478	0.25415	0.417141	no
ylbF	34.2475	28.6833	-0.255787	-0.892563	0.2049	0.366953	no
trnY-Asp	18940.9	15867.1	-0.255468	-0.967583	0.17415	0.330593	no
ydfF	5.94111	4.97997	-0.254596	-0.665427	0.34765	0.515165	no
rluB	9.95129	8.34485	-0.253998	-0.780077	0.26875	0.433725	no
ycnB	2.82735	2.3716	-0.253586	-0.697993	0.3198	0.489399	no
glgP	0.634125	0.531955	-0.253463	-0.458426	0.5157	0.666075	no
pucI	0.301184	0.252918	-0.251977	0	1	1	no
ypkP	5.276	4.43075	-0.251892	-0.609592	0.39265	0.553618	no
ydjB	6.08749	5.11451	-0.251252	-0.417571	0.5565	0.70107	no
malR	2.66627	2.24043	-0.251048	-0.529369	0.4524	0.612051	no
xylB	0.469189	0.394754	-0.249214	0	1	1	no
yyzJ	24.4309	20.5584	-0.248981	-0.271464	0.6823	0.797405	no
xkdG	4.90184	4.12735	-0.248109	-0.693037	0.3254	0.493319	no
iolH	0.957426	0.806239	-0.247953	-0.365973	0.59515	0.733671	no
ansA	2.9482	2.48278	-0.247877	-0.608256	0.3929	0.553618	no
ytcQ	0.251932	0.212161	-0.247875	0	1	1	no
speD	66.972	56.4299	-0.247098	-0.927569	0.18435	0.342469	no
yoaG	19.3639	16.331	-0.245757	-0.703012	0.31735	0.486447	no
yjcH	47.4037	39.9951	-0.245176	-0.97855	0.16005	0.313386	no
ldh	79.7851	67.3499	-0.244443	-0.990857	0.1603	0.313711	no
csoR	17.5216	14.7973	-0.243804	-0.550686	0.43765	0.599481	no
yvgL	1.70744	1.44251	-0.243261	-0.359868	0.618	0.74971	no
aseR	2.99515	2.53171	-0.242514	-0.289662	0.6759	0.794151	no
spoIIE	0.672845	0.568866	-0.242185	-0.513812	0.46465	0.622088	no
sacT	2.35873	1.9943	-0.242132	-0.506298	0.46815	0.625181	no
yclI	0.10711	0.0905646	-0.242075	0	1	1	no
yrpB	4.29361	3.63204	-0.241409	-0.674995	0.34315	0.510284	no
yoaT	1.41607	1.19789	-0.241406	-0.405461	0.5612	0.705325	no
albE	3.17087	2.6832	-0.240925	-0.440419	0.53275	0.682432	no
yshA	11.3275	9.58838	-0.240474	-0.382705	0.58955	0.728692	no
yjbK	4.70391	3.98191	-0.240399	-0.536031	0.4534	0.61296	no
bacD	18.1295	15.353	-0.239814	-0.726241	0.29755	0.468008	no
yrrT	7.69431	6.51751	-0.239471	-0.651431	0.34965	0.516862	no
ywdJ	7.06658	5.98657	-0.239281	-0.821415	0.249	0.413046	no
pbpH	8.9519	7.58511	-0.239023	-0.93495	0.1854	0.343906	no
yebA	4.74536	4.02134	-0.238843	-0.857276	0.22575	0.391342	no
asnB	17.8556	15.1327	-0.238712	-0.957791	0.1722	0.328226	no
yoaP	0.596897	0.505963	-0.238449	-0.254365	0.72335	0.830052	no
ytzB	27.1938	23.0548	-0.238212	-0.64038	0.35875	0.523621	no
sacC	0.724176	0.614112	-0.237837	-0.481707	0.49505	0.647663	no
yxjM	1.98514	1.68388	-0.237454	-0.52209	0.45535	0.61429	no
trnE-Asp	7600.54	6453.77	-0.23596	-0.761659	0.27325	0.43828	no
yfiS	0.744328	0.632074	-0.235845	-0.25907	0.69805	0.808724	no
yybI	2.00871	1.70639	-0.235319	-0.457119	0.51085	0.661872	no
yjzF	40.9394	34.7784	-0.235297	-0.228198	0.73985	0.842256	no
yteU	0.391344	0.332477	-0.235181	0	1	1	no
yhcI	13.9043	11.8174	-0.234615	-0.733135	0.29405	0.463558	no
yvfI	7.63878	6.49259	-0.234548	-0.651045	0.35715	0.521956	no
pabC	9.82751	8.35669	-0.233895	-0.342549	0.6213	0.752005	no
glpT	0.437703	0.372273	-0.233593	0	1	1	no
panB	26.9794	22.9511	-0.233295	-0.910939	0.1944	0.354958	no
yclM	20.1796	17.1681	-0.233166	-0.929053	0.184	0.342159	no
ylqH	10.6383	9.05098	-0.233128	-0.249567	0.71815	0.825861	no
pabA	22.4185	19.0739	-0.233094	-0.391067	0.57825	0.719968	no
ydjE	42.1794	35.9396	-0.230965	-0.927872	0.18575	0.344214	no
yjbH	10.9577	9.33791	-0.23078	-0.711007	0.31035	0.47949	no
ydgK	3.25729	2.77757	-0.229847	-0.62672	0.37875	0.542691	no
sepF	40.5496	34.591	-0.229293	-0.518178	0.46095	0.618909	no
dgkA	8.9494	7.63768	-0.228656	-0.274523	0.66435	0.784778	no
zinT	0.385898	0.32961	-0.227461	0	1	1	no
yezC	1.89726	1.6206	-0.22739	-0.27896	0.69095	0.80342	no
liaR	4.11094	3.51453	-0.226136	-0.354816	0.61305	0.747349	no
ybyB	50.9955	43.6521	-0.22432	-0.622803	0.3768	0.540727	no
rhaA	0.547324	0.468597	-0.224049	-0.324483	0.6297	0.757506	no
pbpF	2.0954	1.79437	-0.223752	-0.644012	0.3714	0.535861	no
yqzH	6.98073	5.97842	-0.223613	-0.195989	0.7586	0.854878	no
yokH	1.69928	1.4553	-0.223602	-0.321234	0.6328	0.760256	no
ypzJ	30.0026	25.6969	-0.223493	-0.380163	0.5893	0.728625	no
ypqA	0.419356	0.359471	-0.222299	0	1	1	no
yhdF	3.58222	3.07491	-0.220307	-0.546907	0.43225	0.594483	no
phrE	139.483	119.754	-0.220015	-0.304633	0.6704	0.789427	no
spsG	0.303152	0.260337	-0.219657	0	1	1	no
ycnL	7.36103	6.32341	-0.219205	-0.418407	0.55175	0.697675	no
ymcA	14.84	12.7545	-0.218481	-0.603937	0.3888	0.551102	no
ydfE	1.29931	1.11688	-0.218271	-0.306719	0.66985	0.789028	no
yobE	7.57229	6.5105	-0.21796	-0.605398	0.38965	0.551543	no
ytzJ	191.535	164.73	-0.217507	-0.659213	0.34625	0.51387	no
yvcI	26.7823	23.0516	-0.216412	-0.727432	0.30235	0.47265	no
yfhF	3.87884	3.34	-0.215777	-0.560059	0.42615	0.587895	no
gntK	4.05785	3.49591	-0.215048	-0.627789	0.36785	0.532797	no
yrhO	1.536	1.32344	-0.214888	-0.384502	0.5858	0.72598	no
ureC	4.56046	3.9353	-0.212706	-0.631152	0.37275	0.537051	no
relP	18.2485	15.7552	-0.211951	-0.728891	0.3061	0.475646	no
pksN	5.71624	4.93771	-0.211225	-0.848639	0.22325	0.389176	no
yhfQ	16.4134	14.1833	-0.210687	-0.799145	0.2581	0.422325	no
yxbF	1.19275	1.03074	-0.210617	-0.402635	0.5675	0.711328	no
btr	4.0522	3.50362	-0.20986	-0.658334	0.35755	0.522336	no
fabHA	70.6075	61.113	-0.208342	-0.842936	0.23235	0.398162	no
ydbC	4.53338	3.92949	-0.206244	-0.280778	0.6865	0.80006	no
ypiB	23.6025	20.4602	-0.206123	-0.711034	0.3101	0.47949	no
pdaC	3.51409	3.047	-0.20576	-0.601211	0.39585	0.556934	no
yhcR	2.05506	1.7831	-0.204794	-0.650551	0.3544	0.519507	no
yuaE	21.3847	18.5576	-0.204568	-0.655469	0.35355	0.519133	no
yxiT	4.08299	3.5436	-0.204411	-0.184257	0.79055	0.874807	no
dtpT	1.17182	1.01874	-0.201963	-0.429627	0.55215	0.697945	no
hemC	14.7499	12.833	-0.200846	-0.499501	0.4767	0.632776	no
yheA	31.9249	27.7799	-0.200644	-0.603449	0.38995	0.551543	no
mutL	5.77478	5.02523	-0.200577	-0.72534	0.30095	0.471173	no
yugN	4.95367	4.31282	-0.199865	-0.307556	0.65475	0.777372	no
xylR	1.76204	1.5353	-0.19873	-0.440247	0.54135	0.689427	no
cotR	0.428769	0.373691	-0.198355	0	1	1	no
ydbP	18.6431	16.2603	-0.197287	-0.478801	0.5038	0.654782	no
rbgA	12.8574	11.2146	-0.197223	-0.688164	0.3225	0.491801	no
yqeG	20.4165	17.8107	-0.196992	-0.641456	0.36835	0.533108	no
yabE	14.9165	13.015	-0.196726	-0.768361	0.2703	0.435231	no
tagD	71.5218	62.4115	-0.196571	-0.751636	0.2874	0.455964	no
sspF	4.91694	4.29511	-0.195065	-0.11395	0.85675	0.917174	no
kinE	3.94389	3.44684	-0.194343	-0.638878	0.36435	0.529371	no
yrkA	14.6241	12.7825	-0.194183	-0.756418	0.28385	0.451596	no
ywnH	8.3453	7.29871	-0.193322	-0.398469	0.57195	0.71511	no
ywqE	2.72809	2.38684	-0.192792	-0.413591	0.55415	0.699542	no
clsA	2.66861	2.33556	-0.192325	-0.526446	0.45595	0.614405	no
yfiH	0.335115	0.293326	-0.19215	0	1	1	no
ydzT	12.2954	10.7649	-0.191786	-0.201184	0.7759	0.865974	no
yyzL	9.28301	8.12771	-0.191743	-0.0993993	0.8584	0.918312	no
yrzF	3.71729	3.25662	-0.190876	-0.418161	0.5488	0.695122	no
atoB	0.474885	0.416222	-0.190224	0	1	1	no
yjiB	1.5791	1.38636	-0.187807	-0.401219	0.5745	0.716973	no
ycbN	2.36211	2.07415	-0.187556	-0.416215	0.55355	0.699241	no
degR	68.8269	60.438	-0.187517	-0.400092	0.5846	0.725215	no
ydhI	3.11361	2.73428	-0.187427	-0.325616	0.6418	0.766748	no
ydzJ	48.7754	42.8391	-0.187225	-0.282327	0.6808	0.796458	no
yjcA	0.643896	0.565608	-0.187025	-0.107564	0.8531	0.915505	no
gapB	1.99242	1.7504	-0.186838	-0.408144	0.55885	0.703318	no
ytlA	0.124609	0.109493	-0.186558	0	1	1	no
yhbF	5.46055	4.79837	-0.186502	-0.488796	0.48675	0.640424	no
yydK	2.79538	2.45658	-0.186395	-0.386832	0.5831	0.723656	no
ybdN	23.7834	20.9045	-0.186139	-0.723863	0.29815	0.468439	no
ytfP	3.38667	2.97678	-0.186116	-0.522405	0.46485	0.622133	no
gntR	1.59269	1.39997	-0.186064	-0.184614	0.79385	0.876474	no
ypbF	5.00109	4.39649	-0.185889	-0.367224	0.6036	0.739935	no
yoaA	4.19498	3.68833	-0.185695	-0.383368	0.58155	0.722391	no
yojA	0.249569	0.219461	-0.185473	0	1	1	no
yitI	5.03789	4.43411	-0.184175	-0.36814	0.6013	0.737842	no
prs	36.7717	32.3777	-0.183594	-0.735426	0.2921	0.461575	no
khtS	6.14951	5.41595	-0.183256	-0.309897	0.6605	0.78221	no
ydfH	2.09848	1.84835	-0.183112	-0.409926	0.56375	0.707577	no
kinB	3.60042	3.17291	-0.182358	-0.519818	0.46415	0.621641	no
yocA	13.6392	12.0234	-0.181912	-0.593871	0.4072	0.569683	no
dinF	3.05964	2.69922	-0.18082	-0.504396	0.4741	0.631119	no
lytE	36.6027	32.2956	-0.180611	-0.724543	0.3028	0.473077	no
yybP	1.29708	1.14458	-0.180455	-0.188956	0.78145	0.869727	no
yitT	6.31921	5.57732	-0.180172	-0.519155	0.4632	0.620881	no
rpsI	543.399	480.029	-0.178889	-0.714611	0.312	0.481165	no
ysnF	1.10877	0.979521	-0.178814	-0.277546	0.6849	0.79881	no
ywpD	0.712579	0.629655	-0.178488	-0.230307	0.754	0.85238	no
ydfI	1.5725	1.38972	-0.178258	-0.217647	0.7561	0.85347	no
yqzL	300.156	265.289	-0.178145	-0.468251	0.5104	0.661748	no
fabF	71.791	63.5313	-0.176334	-0.713616	0.31515	0.484068	no
feuA	5.19524	4.5985	-0.176025	-0.505236	0.4796	0.63527	no
splA	9.30353	8.24113	-0.174936	-0.231219	0.73275	0.83698	no
yhgD	3.71197	3.28864	-0.174693	-0.361327	0.6049	0.740799	no
rny	126.408	112	-0.174599	-0.662013	0.34455	0.511958	no
yaaQ	30.3702	26.9251	-0.173701	-0.498396	0.48345	0.637853	no
sspI	1.8275	1.62289	-0.171306	-0.246455	0.8452	0.911557	no
yxkH	3.90074	3.46508	-0.170861	-0.43247	0.53915	0.687798	no
yqjY	21.1017	18.7474	-0.170666	-0.535326	0.45195	0.612051	no
pyrAB	31.6606	28.1296	-0.170597	-0.323602	0.6419	0.766748	no
glpG	6.7027	5.9574	-0.170059	-0.604143	0.3871	0.549109	no
ykoV	0.51567	0.458578	-0.169279	-0.199145	0.7806	0.869207	no
yuzN	19.7829	17.5974	-0.168887	-0.371531	0.61305	0.747349	no
yyaS	2.30514	2.05101	-0.168517	-0.266227	0.7064	0.816372	no
ykbA	3.9171	3.48554	-0.168401	-0.496368	0.48145	0.636591	no
ppsD	0.2435	0.216713	-0.16814	0	1	1	no
araR	2.79072	2.48437	-0.167758	-0.425565	0.5436	0.691197	no
gabD	2.41142	2.14801	-0.166884	-0.441558	0.52795	0.677277	no
pksR	4.74098	4.22595	-0.165911	-0.668063	0.3449	0.512274	no
bsaA	5.60755	5.00383	-0.164339	-0.355333	0.6173	0.74971	no
yvkA	1.94661	1.7375	-0.163948	-0.399908	0.5693	0.713344	no
yrvM	12.2107	10.9017	-0.163602	-0.544216	0.44405	0.60514	no
yjdB	7.09041	6.33145	-0.163334	-0.302837	0.66385	0.784435	no
ilvK	31.6307	28.2549	-0.162824	-0.652891	0.35345	0.519133	no
ctaB	22.8106	20.3823	-0.162388	-0.634672	0.36125	0.526108	no
ydzW	11.3196	10.1147	-0.162371	-0.375942	0.59315	0.732173	no
rex	16.9182	15.1185	-0.162263	-0.493514	0.4829	0.637672	no
yobU	0.557665	0.498923	-0.160582	-0.122794	0.8806	0.928334	no
yqhQ	7.73882	6.92778	-0.159721	-0.507714	0.4714	0.628421	no
cypC	1.69957	1.52266	-0.158578	-0.357999	0.6126	0.747349	no
recN	9.32286	8.36357	-0.156654	-0.604481	0.3858	0.547956	no
cccB	42.1296	37.8312	-0.155258	-0.494196	0.4907	0.644164	no
pksJ	5.78808	5.1998	-0.154629	-0.390887	0.57165	0.71511	no
aroD	19.7586	17.7521	-0.154489	-0.526116	0.45155	0.611788	no
hemX	16.5734	14.9017	-0.153386	-0.562986	0.418	0.580228	no
rtbD	5.03929	4.53295	-0.152772	-0.489506	0.48295	0.637672	no
ybbP	9.59299	8.63385	-0.151975	-0.333478	0.6366	0.763103	no
liaH	8.1908	7.37855	-0.150666	-0.432545	0.5397	0.688265	no
fadH	2.52716	2.27703	-0.150363	-0.313488	0.65795	0.779684	no
xkdA	1.35513	1.22112	-0.150223	-0.207278	0.77385	0.865101	no
mmsA	1.2478	1.12445	-0.150161	-0.324054	0.641	0.766748	no
yugM	9.86995	8.8967	-0.149773	-0.333903	0.6405	0.766748	no
alsD	3.55923	3.21406	-0.147169	-0.347776	0.62275	0.753027	no
araQ	0.385088	0.347784	-0.146996	0	1	1	no
hslO	10.2378	9.2508	-0.146254	-0.487415	0.48425	0.638485	no
spoIIIAF	0.301183	0.272206	-0.145941	0	1	1	no
tmrB	2.02051	1.82644	-0.145683	-0.241809	0.73765	0.841548	no
yfmQ	24.237	21.9206	-0.144923	-0.463842	0.51405	0.665086	no
yfhO	3.14	2.84067	-0.144532	-0.444173	0.5237	0.672917	no
artP	53.6883	48.5736	-0.144435	-0.579693	0.40955	0.571686	no
cydA	4.73273	4.28206	-0.144368	-0.370208	0.595	0.733671	no
ywzB	29.9152	27.068	-0.144292	-0.301546	0.6659	0.785863	no
rho	17.0348	15.419	-0.143776	-0.566409	0.4161	0.57845	no
nadD	22.2921	20.1842	-0.143305	-0.40878	0.55505	0.699542	no
ypsA	10.7082	9.69651	-0.143181	-0.40388	0.5717	0.71511	no
mccA	3.13946	2.84293	-0.143136	-0.352448	0.6168	0.74971	no
yccK	2.52349	2.28548	-0.142928	-0.328501	0.64435	0.768691	no
yjbO	19.592	17.7471	-0.142682	-0.543949	0.44035	0.602075	no
yqjA	8.40048	7.61632	-0.141378	-0.462608	0.51235	0.663125	no
yfkJ	12.9458	11.7472	-0.140166	-0.392212	0.57505	0.71718	no
metN	34.6189	31.4304	-0.139402	-0.422894	0.5442	0.691235	no
pksI	2.85838	2.59513	-0.13939	-0.300966	0.6774	0.794882	no
yaaB	28.5122	25.9169	-0.137686	-0.301054	0.6638	0.784435	no
ydgF	6.06798	5.51732	-0.137249	-0.460199	0.5173	0.667219	no
tagH	8.64959	7.86472	-0.137236	-0.519215	0.46345	0.620927	no
pksM	6.82613	6.20678	-0.137223	-0.553741	0.42435	0.586841	no
yqjN	3.29411	2.99799	-0.135889	-0.411823	0.5643	0.707792	no
yyaJ	1.82825	1.66549	-0.134517	-0.323215	0.6504	0.774424	no
yqzF	30.3035	27.6171	-0.133922	-0.289005	0.6803	0.796458	no
ppnKA	14.3457	13.0768	-0.133612	-0.472244	0.49925	0.652274	no
ywcE	17.4322	15.8913	-0.133511	-0.264533	0.7095	0.818941	no
folK	45.3357	41.3512	-0.132716	-0.283346	0.68085	0.796458	no
ybcL	1.29925	1.18564	-0.13201	-0.266317	0.7049	0.814891	no
xkdQ	2.39391	2.18475	-0.131905	-0.279039	0.6892	0.801955	no
dltC	76.8309	70.126	-0.131737	-0.175431	0.80185	0.880879	no
codV	18.2752	16.6816	-0.131626	-0.503898	0.47095	0.62827	no
yoqW	0.588773	0.537439	-0.13161	-0.13215	0.8636	0.920549	no
ynzI	24.6995	22.5496	-0.13138	-0.154967	0.81305	0.88978	no
yueI	18.9794	17.3288	-0.131262	-0.37448	0.58695	0.726502	no
thiT	27.97	25.5453	-0.130826	-0.483959	0.4912	0.644463	no
slpH	0.502424	0.458954	-0.130557	0	1	1	no
ycgG	1.59279	1.455	-0.130543	-0.227975	0.74885	0.849652	no
ansR	6.13721	5.61108	-0.129304	-0.230157	0.73975	0.842256	no
yfhH	16.9832	15.5471	-0.12746	-0.300226	0.6774	0.794882	no
thiQ	11.2202	10.2736	-0.127153	-0.482094	0.49415	0.646969	no
pksL	7.50517	6.87323	-0.126896	-0.347767	0.617	0.74971	no
xtmA	1.54035	1.41089	-0.126649	-0.175256	0.7995	0.88011	no
abrB	30.478	27.9417	-0.125344	-0.328795	0.64105	0.766748	no
ohrB	15.8724	14.5547	-0.125039	-0.345695	0.61615	0.749597	no
bsdC	0.185415	0.170032	-0.124951	0	1	1	no
yeeF	5.56957	5.10812	-0.124774	-0.457038	0.51705	0.667219	no
yfjP	2.96405	2.71883	-0.124582	-0.293327	0.68315	0.797824	no
folP	13.0656	11.9864	-0.124374	-0.210585	0.75895	0.854878	no
panE	6.1522	5.64463	-0.124223	-0.368546	0.5999	0.737093	no
yflI	50.4324	46.2768	-0.124062	-0.18494	0.7965	0.878361	no
gerBC	0.518453	0.476276	-0.122415	-0.130513	0.85045	0.914099	no
yxeL	5.61729	5.16794	-0.120284	-0.267125	0.7069	0.816697	no
ytxJ	36.0712	33.1868	-0.12024	-0.358027	0.6156	0.749234	no
spo0F	15.9338	14.6721	-0.119006	-0.311734	0.657	0.778984	no
sipT	14.3041	13.1745	-0.118675	-0.371899	0.60045	0.737284	no
sspN	5.63217	5.18809	-0.118487	-0.0636533	0.8543	0.915505	no
mbl	30.4155	28.0185	-0.118427	-0.472984	0.5017	0.653678	no
ydbT	16.8325	15.5073	-0.118303	-0.41318	0.5545	0.699542	no
acsA	6.84458	6.30719	-0.117964	-0.435659	0.5357	0.684567	no
moaA	2.71904	2.50769	-0.116735	-0.287433	0.68695	0.800334	no
flgC	36.6994	33.8549	-0.116393	-0.350172	0.61835	0.74971	no
yxaD	2.44181	2.25318	-0.115991	-0.16353	0.80905	0.886442	no
ylmE	38.5768	35.6141	-0.115286	-0.37014	0.5988	0.736469	no
yceH	22.9789	21.222	-0.114745	-0.454331	0.5173	0.667219	no
ykoU	0.49515	0.457351	-0.114563	0	1	1	no
ppsE	0.466277	0.430824	-0.114089	0	1	1	no
ypzI	16.8671	15.5858	-0.113979	-0.0819931	0.87965	0.928119	no
racA	3.20548	2.96256	-0.113697	-0.218844	0.74865	0.849652	no
ydzS	19.6578	18.1683	-0.113683	-0.0582716	0.83795	0.907192	no
ybbA	1.29506	1.197	-0.113597	-0.11785	0.8685	0.922611	no
natB	0.748486	0.69192	-0.113369	-0.182495	0.79465	0.876839	no
crcBA	2.74338	2.53655	-0.113087	-0.0953556	0.8981	0.939146	no
yvfG	36.7204	33.9628	-0.11263	-0.24015	0.7375	0.841548	no
ykzM	24.377	22.5507	-0.112354	-0.119492	0.87135	0.924276	no
polA	7.3486	6.79912	-0.112122	-0.441461	0.52655	0.675881	no
yurT	7.93609	7.34322	-0.112017	-0.235949	0.73445	0.838666	no
yukF	1.83874	1.70467	-0.109224	-0.256246	0.71905	0.826387	no
yqaT	0.250504	0.232315	-0.108756	0	1	1	no
trnJ-Pro	667.728	619.573	-0.107986	-0.157489	0.81915	0.892991	no
yetL	2.13303	1.97976	-0.107577	-0.162851	0.8164	0.891611	no
nupO	4.52322	4.19968	-0.10707	-0.303418	0.6693	0.788983	no
yczM	26.7108	24.8159	-0.10616	-1.20216	0.34905	0.516384	no
iolR	8.41939	7.82238	-0.106108	-0.320576	0.65195	0.775578	no
albF	2.31417	2.1517	-0.105023	-0.234779	0.73815	0.841604	no
ytcC	0.229855	0.213745	-0.104828	0	1	1	no
walK	6.39167	5.94715	-0.103995	-0.281091	0.6916	0.80342	no
kapD	1.19252	1.10991	-0.103575	-0.140469	0.82765	0.899693	no
bpsA	0.461266	0.429346	-0.103459	0	1	1	no
yxeO	5.25624	4.89435	-0.102915	-0.274983	0.69175	0.80342	no
era	34.0144	31.6762	-0.102744	-0.355657	0.6094	0.744844	no
yfiR	6.05677	5.64189	-0.10237	-0.234375	0.73725	0.841548	no
yrdD	6.0962	5.67983	-0.102064	-0.0776139	0.90355	0.942299	no
rocB	0.983741	0.917358	-0.100794	-0.159842	0.81875	0.892877	no
murF	3.71912	3.46842	-0.100683	-0.297658	0.67445	0.792755	no
dusB	36.2016	33.763	-0.100611	-0.404048	0.55875	0.703318	no
yhcZ	7.80917	7.28321	-0.100595	-0.207415	0.7644	0.859315	no
whiA	12.4302	11.5946	-0.100401	-0.362354	0.5996	0.737029	no
ygaO	9.69817	9.05538	-0.0989383	-0.258302	0.7158	0.824429	no
glgC	0.323617	0.302195	-0.0988069	0	1	1	no
araD	0.41908	0.39135	-0.0987661	0	1	1	no
yfiI	0.430583	0.402335	-0.0978917	0	1	1	no
mutM	6.53664	6.11187	-0.0969354	-0.282599	0.6877	0.800958	no
ykuC	6.3199	5.90946	-0.0968758	-0.324686	0.6414	0.766748	no
dnaI	7.82993	7.3224	-0.0966813	-0.307774	0.66495	0.785238	no
yuxN	6.57129	6.14597	-0.0965348	-0.285416	0.68625	0.800018	no
ykaA	13.0655	12.222	-0.0962836	-0.301164	0.6778	0.794882	no
csbA	24.1188	22.5662	-0.0959988	-0.187338	0.7907	0.874807	no
lexA	11.9462	11.1785	-0.0958309	-0.293823	0.67375	0.792372	no
trnD-Val	1856.91	1737.73	-0.0957026	-0.21057	0.765	0.859618	no
yvdA	0.310849	0.290964	-0.0953753	0	1	1	no
glcU	0.184019	0.17226	-0.0952723	0	1	1	no
yxaM	39.6013	37.0996	-0.0941448	-0.21466	0.7554	0.852937	no
ygaJ	11.1751	10.4719	-0.0937619	-0.294009	0.6765	0.794606	no
nfrAA	5.50238	5.15758	-0.0933604	-0.253274	0.71785	0.825771	no
xkdX	34.1936	32.0573	-0.0930729	-0.118901	0.86875	0.922614	no
yxnA	1.01126	0.948567	-0.0923316	-0.161068	0.82005	0.892991	no
yhjP	1.14876	1.07756	-0.0923122	-0.210964	0.76605	0.860492	no
dacC	4.18955	3.93258	-0.0913177	-0.285451	0.6934	0.805086	no
yqeY	353.457	331.869	-0.0909236	-0.366374	0.6057	0.741293	no
moaB	5.30418	4.98064	-0.0907992	-0.201453	0.7744	0.865233	no
aag	1.8459	1.73456	-0.0897516	-0.143453	0.84775	0.913527	no
spbC	1160.46	1090.48	-0.0897376	-0.33501	0.63355	0.760663	no
yojO	6.91662	6.50012	-0.0896003	-0.339261	0.62385	0.753442	no
yxcA	46.7907	43.9746	-0.0895483	-0.2384	0.7389	0.842116	no
rapB	13.7838	12.957	-0.0892442	-0.341633	0.62745	0.756015	no
yutC	1.81737	1.70892	-0.0887748	-0.148675	0.841	0.909082	no
bofA	6.36182	5.98597	-0.0878545	-0.114422	0.86495	0.921462	no
iolS	7.27882	6.8489	-0.0878326	-0.275154	0.70415	0.814276	no
yqxL	2.16951	2.0426	-0.0869647	-0.192782	0.78325	0.870692	no
levG	2.25187	2.12019	-0.0869316	-0.180264	0.79465	0.876839	no
ydeR	0.251487	0.236868	-0.0863984	0	1	1	no
yvgO	8.73618	8.23206	-0.0857492	-0.219094	0.7526	0.851748	no
clpP	101.08	95.3357	-0.084407	-0.340795	0.62765	0.756015	no
yuxK	8.37865	7.90388	-0.0841566	-0.192536	0.7753	0.865721	no
rplU	477.681	450.858	-0.0833745	-0.337519	0.6239	0.753442	no
moaC	9.12488	8.61766	-0.0825094	-0.15103	0.827	0.899248	no
mleN	3.76885	3.56267	-0.0811654	-0.243897	0.7274	0.832855	no
ybeC	7.93296	7.50139	-0.0807017	-0.30245	0.6637	0.784435	no
exlX	4.9116	4.64475	-0.0805913	-0.205556	0.7694	0.861968	no
csgA	0.36458	0.344892	-0.0800926	0	1	1	no
ftsR	4.36405	4.13028	-0.0794302	-0.211579	0.76655	0.860492	no
yhaL	4.66768	4.41845	-0.0791637	-0.0627608	0.8921	0.936755	no
pth	12.2452	11.5929	-0.0789806	-0.236657	0.73945	0.842256	no
yozK	0.148366	0.140471	-0.0788874	0	1	1	no
cotZ	0.0888542	0.0841479	-0.0785133	0	1	1	no
cotJC	0.118266	0.112016	-0.0783241	0	1	1	no
cotO	0.487495	0.461812	-0.0780843	0	1	1	no
yugF	0.954383	0.904174	-0.0779693	-0.115234	0.8581	0.918312	no
ganP	0.923641	0.875066	-0.0779403	-0.143496	0.848	0.913527	no
xepA	3.73707	3.54253	-0.0771264	-0.194848	0.78225	0.870099	no
rsiX	8.39611	7.96589	-0.0758854	-0.222505	0.74595	0.847392	no
rocD	2.93771	2.78866	-0.0751208	-0.202512	0.77605	0.865974	no
thiM	2.28474	2.16896	-0.075028	-0.114816	0.86675	0.92218	no
ydaD	0.937497	0.890267	-0.0745752	-0.113319	0.855	0.915564	no
azlC	3.19179	3.03112	-0.0745144	-0.16158	0.81735	0.891611	no
ydgI	2.71466	2.57807	-0.0744783	-0.145533	0.83155	0.902619	no
sdhA	38.8922	36.944	-0.0741423	-0.300464	0.6615	0.782897	no
xre	20.3863	19.376	-0.0733243	-0.195341	0.7771	0.865974	no
scoC	51.6262	49.1288	-0.0715349	-0.272453	0.698	0.808724	no
ykuL	7.60952	7.24258	-0.0713014	-0.164295	0.81475	0.89039	no
spoVID	0.199538	0.189938	-0.0711383	0	1	1	no
yazB	114.123	108.751	-0.0695675	-0.0758504	0.92085	0.951318	no
hemH	8.55247	8.15325	-0.0689661	-0.224732	0.7471	0.84844	no
yceG	14.6641	14.0011	-0.0667571	-0.265416	0.69995	0.810423	no
rsgI	3.11066	2.97028	-0.0666214	-0.148121	0.83025	0.902211	no
trnD-Ser	773.072	738.201	-0.0665899	-0.139301	0.8408	0.909082	no
ywbC	25.5882	24.4363	-0.0664511	-0.200731	0.7714	0.863543	no
sdhB	43.6581	41.6965	-0.0663224	-0.265013	0.7087	0.81827	no
yycI	7.70387	7.35839	-0.0661937	-0.119896	0.86665	0.92218	no
dctS	1.87179	1.78899	-0.0652704	-0.155561	0.82365	0.896127	no
ndk	47.9744	45.8548	-0.0651908	-0.247334	0.717	0.825047	no
thiI	4.89619	4.68101	-0.0648411	-0.198675	0.78185	0.869913	no
ydgE	6.01737	5.75559	-0.0641698	-0.142377	0.8433	0.910608	no
infC	199.327	190.725	-0.0636421	-0.257723	0.71135	0.820822	no
mutY	5.28461	5.06112	-0.0623378	-0.189948	0.78945	0.874755	no
ydcC	3.37361	3.23152	-0.0620795	-0.164319	0.81455	0.89039	no
sdhC	48.9384	46.9048	-0.0612301	-0.242279	0.7247	0.831007	no
yktB	6.7215	6.443	-0.0610507	-0.164634	0.81425	0.89039	no
hpf	105.406	101.075	-0.0605305	-0.244349	0.7291	0.833831	no
arsB	2.49411	2.39239	-0.0600729	-0.145591	0.8338	0.904272	no
yhjM	8.57959	8.23116	-0.059812	-0.200236	0.7764	0.865974	no
moaE	10.5143	10.0914	-0.0592195	-0.107435	0.88285	0.929919	no
yumB	0.94347	0.905987	-0.058487	-0.106941	0.8806	0.928334	no
yfmP	8.01765	7.70052	-0.0582246	-0.13383	0.8502	0.914099	no
pksC	5.04427	4.84498	-0.0581552	-0.162411	0.81945	0.892991	no
bshR	50.8039	48.8383	-0.0569286	-0.215924	0.75655	0.853655	no
levD	2.6412	2.54223	-0.0551018	-0.0685219	0.92705	0.956244	no
acuC	3.18812	3.07035	-0.0543044	-0.13834	0.8454	0.911557	no
ywiB	11.8143	11.391	-0.0526422	-0.0769984	0.9117	0.946054	no
yuzE	1.71295	1.65158	-0.0526351	-0.0584432	0.9235	0.953109	no
rhaB	0.928192	0.895785	-0.0512712	-0.101378	0.891	0.935863	no
yurQ	9.65119	9.31597	-0.0510008	-0.114822	0.8671	0.92218	no
ywnB	2.76915	2.67326	-0.0508432	-0.101816	0.893	0.937278	no
yjiC	1.94583	1.87862	-0.0507104	-0.119151	0.8617	0.919836	no
proI	2.10347	2.03169	-0.0500956	-0.103863	0.89085	0.935863	no
cccA	23.2502	22.4578	-0.0500264	-0.142606	0.8401	0.908993	no
ydeA	1.65411	1.59851	-0.0493268	-0.0767401	0.93265	0.959371	no
ykuK	32.458	31.3759	-0.048917	-0.181051	0.8007	0.880628	no
glnT	0.0563597	0.054504	-0.048302	0	1	1	no
artR	28.3537	27.423	-0.0481482	-0.132177	0.8495	0.914099	no
yvaA	15.6416	15.1328	-0.0477075	-0.184245	0.78985	0.874755	no
phrF	1072.63	1037.79	-0.0476387	-0.0330879	0.9639	0.972858	no
ywgA	13.1598	12.7421	-0.0465279	-0.135453	0.84845	0.913527	no
ilvA	43.8729	42.4846	-0.0463891	-0.188132	0.7886	0.874755	no
yuiH	0.991554	0.960232	-0.046309	-0.0571413	0.93165	0.958606	no
ycbU	2.636	2.55319	-0.0460465	-0.116913	0.8676	0.92218	no
xkdN	8.03167	7.78738	-0.0445621	-0.10537	0.8775	0.926585	no
frlB	5.4645	5.29953	-0.0442249	-0.130661	0.8538	0.915505	no
dat	40.3139	39.097	-0.044221	-0.176843	0.79335	0.876236	no
ylzA	127.116	123.295	-0.0440361	-0.160458	0.81705	0.891611	no
yflT	16.7614	16.2592	-0.0438806	-0.112761	0.878	0.92664	no
ysxB	1150.72	1116.88	-0.0430669	-0.165259	0.812	0.888891	no
yvzF	106.685	103.612	-0.0421566	-0.107923	0.8838	0.930394	no
spoVB	0.966302	0.938834	-0.041604	-0.0854103	0.8974	0.939045	no
ymaE	9.56074	9.29137	-0.0412297	-0.133302	0.85335	0.915505	no
mrpC	15.9076	15.4662	-0.0405995	-0.0387069	0.9509	0.968589	no
yabT	0.667245	0.649005	-0.0399876	-0.0485274	0.9544	0.969166	no
citA	3.35835	3.26719	-0.0396983	-0.107819	0.87405	0.926136	no
ytoA	21.5127	20.9395	-0.038957	-0.130157	0.85415	0.915505	no
ypfB	7.42017	7.22359	-0.0387363	-0.0282802	0.88535	0.931501	no
rplGA	114.505	111.478	-0.0386469	-0.146733	0.83085	0.902338	no
csbC	5.02982	4.89984	-0.0377702	-0.122123	0.86575	0.921788	no
yfiK	1.61409	1.57379	-0.0364761	-0.0460232	0.96125	0.972074	no
trnD-Trp	1553.32	1514.64	-0.0363788	-0.0713952	0.90525	0.942348	no
yfjT	17.9764	17.5365	-0.035741	-0.0443735	0.935	0.960994	no
yhaU	1.33588	1.30353	-0.0353677	-0.0731787	0.90285	0.941951	no
ykhA	9.33649	9.11764	-0.034221	-0.0929489	0.89465	0.938114	no
yrzA	18.6515	18.2186	-0.0338758	-0.050513	0.94385	0.966631	no
ytaP	0.592141	0.578684	-0.0331658	-0.0411714	0.935	0.960994	no
sufA	38.0604	37.1992	-0.0330188	-0.107996	0.87545	0.926585	no
yneK	18.2199	17.81	-0.0328216	-0.0966304	0.8935	0.937434	no
yabM	3.7241	3.64041	-0.0327884	-0.0764957	0.9145	0.946961	no
pspA	44.9488	43.9419	-0.0326868	-0.130141	0.85285	0.915505	no
yrkD	39.0191	38.1462	-0.0326435	-0.0608959	0.94965	0.968576	no
yyaB	3.15126	3.08283	-0.0316723	-0.0526732	0.9541	0.969166	no
yhjH	3.52458	3.4484	-0.0315263	-0.0618081	0.93685	0.962101	no
yxbC	34.2651	33.5409	-0.0308183	-0.123458	0.8628	0.920484	no
yobS	1.04727	1.02514	-0.0308032	-0.0382189	0.93005	0.957751	no
trnB-Ile2	2621.45	2566.29	-0.030676	-0.0768032	0.9142	0.946913	no
yjbL	26.7256	26.1677	-0.0304329	-0.0916671	0.89635	0.939045	no
glnA	259.725	254.321	-0.030333	-0.108196	0.8774	0.926585	no
trnJ-Leu2	606.216	593.726	-0.0300337	-0.0518264	0.95515	0.969166	no
ytlP	8.65455	8.48136	-0.0291626	-0.0795554	0.9069	0.943477	no
yvgN	23.2691	22.8113	-0.0286621	-0.111304	0.87635	0.926585	no
yqbC	2.6571	2.60536	-0.0283677	-0.0568571	0.9475	0.967807	no
ynaC	4.89667	4.80202	-0.0281593	-0.0757262	0.90745	0.943477	no
yjbA	2.45587	2.40888	-0.0278723	-0.0580692	0.9356	0.961081	no
ytcP	0.184857	0.181393	-0.027294	0	1	1	no
hemZ	3.06572	3.00874	-0.0270673	-0.0789278	0.91745	0.948964	no
yppE	5.65081	5.54633	-0.0269231	-0.0496491	0.9614	0.972074	no
yyzF	27.1001	26.6013	-0.0268022	-0.0358227	0.93795	0.962266	no
prmC	3.16004	3.10534	-0.0251911	-0.0612109	0.92225	0.952186	no
fruA	2.04743	2.01225	-0.025007	-0.070713	0.9165	0.948506	no
bpr	2.02729	1.99275	-0.0247925	-0.0877776	0.89815	0.939146	no
yvcJ	11.5554	11.3619	-0.0243587	-0.0852761	0.9022	0.941588	no
ltaSB	10.0757	9.90729	-0.0243231	-0.0954061	0.8946	0.938114	no
htpK	12.0791	11.88	-0.0239777	-0.0781168	0.91185	0.946054	no
fmt	10.4252	10.2603	-0.0229953	-0.0577633	0.9308	0.958259	no
aadK	3.28475	3.23396	-0.0224813	-0.0553497	0.9278	0.95649	no
yfiC	1.04635	1.03047	-0.0220558	-0.0383193	0.9581	0.970638	no
yxiS	10.4086	10.2526	-0.0217855	-0.040502	0.9601	0.971285	no
fadR	9.32871	9.18911	-0.0217531	-0.0617707	0.929	0.957198	no
rocE	6.91235	6.81169	-0.0211624	-0.0749055	0.91395	0.946913	no
sipU	6.87667	6.78023	-0.0203769	-0.0524827	0.93445	0.960957	no
rpsU	733.291	723.479	-0.0194343	-0.0749448	0.91395	0.946913	no
sppA	29.8597	29.4855	-0.0181954	-0.0727277	0.918	0.949269	no
htpX	61.1038	60.3479	-0.0179604	-0.0727541	0.91725	0.948964	no
alsS	1.71291	1.69193	-0.0177799	-0.0464604	0.9383	0.962266	no
yycC	183.744	181.498	-0.0177446	-0.0391683	0.96865	0.975705	no
yrdQ	1.98892	1.96483	-0.0175816	-0.0365328	0.9674	0.974972	no
ahpC	220.572	217.971	-0.0171096	-0.069059	0.921	0.951318	no
yhdX	38.4852	38.0568	-0.0161515	-0.0112315	0.87545	0.926585	no
ylaF	109.216	108.009	-0.0160257	-0.0422849	0.9409	0.964668	no
katE	2.40069	2.37423	-0.0159901	-0.0482186	0.9521	0.968958	no
rpmI	1539.51	1522.6	-0.0159295	-0.0645123	0.92745	0.956393	no
yhgE	3.12623	3.09238	-0.0157049	-0.0526222	0.94235	0.965615	no
ywhB	42.2268	41.7815	-0.0152954	-0.0283722	0.959	0.970638	no
sbcE	1.95975	1.93942	-0.0150426	-0.0472537	0.9417	0.965223	no
trnB-Leu2	408.755	404.683	-0.0144452	-0.0209394	0.9426	0.965615	no
yxjL	1.06157	1.05102	-0.0144102	-0.0149718	0.9549	0.969166	no
yrrL	5.14539	5.09455	-0.0143254	-0.0433157	0.9583	0.970638	no
yjqA	9.61227	9.51815	-0.0141958	-0.032331	0.9723	0.976735	no
ymdB	9.23751	9.14753	-0.0141217	-0.0447851	0.9495	0.968576	no
ydcH	3.83165	3.79436	-0.01411	-0.0219737	0.96335	0.972858	no
yobQ	6.21951	6.15965	-0.013954	-0.0387379	0.946	0.967343	no
speB	8.85711	8.77815	-0.0129203	-0.0419223	0.9505	0.968589	no
ypiA	3.37849	3.34846	-0.0128848	-0.036687	0.95235	0.968958	no
yeeB	3.36175	3.33542	-0.0113441	-0.0358579	0.9627	0.972858	no
argJ	45.4319	45.0824	-0.0111407	-0.0451187	0.9485	0.968206	no
yvcA	7.93009	7.87463	-0.0101246	-0.0297446	0.957	0.970515	no
hisC	15.9843	15.8734	-0.0100468	-0.0388855	0.95765	0.970638	no
ypgR	13.5924	13.4996	-0.00988201	-0.0378554	0.9541	0.969166	no
ytfI	0.372455	0.370095	-0.00917282	0	1	1	no
yocS	8.49044	8.43742	-0.0090378	-0.0299518	0.97	0.976735	no
cgeD	1.10064	1.09494	-0.00749151	-0.0150748	0.965	0.973604	no
yloC	19.9398	19.8407	-0.00718733	-0.027708	0.96865	0.975705	no
nrnA	19.1015	19.0083	-0.00706042	-0.0273661	0.9703	0.976735	no
sufC	88.2786	87.8937	-0.00630396	-0.0256085	0.9721	0.976735	no
yrzL	63.9896	63.7476	-0.00546674	-0.0166765	0.98665	0.988073	no
feuB	1.82581	1.82041	-0.00427222	-0.0069866	0.9774	0.980815	no
nupQ	3.89142	3.8805	-0.0040529	-0.0109374	0.98085	0.982956	no
desK	1.02193	1.01945	-0.00349402	-0.00637285	0.9592	0.970638	no
yclJ	5.73258	5.71879	-0.00347285	-0.00737873	0.9839	0.985748	no
dagK	9.11802	9.09692	-0.00334187	-0.0110568	0.99045	0.991447	no
ytkP	2.28794	2.28363	-0.00272343	-0.00614821	0.97255	0.976735	no
yqgY	162.186	161.888	-0.00265358	-0.00962006	0.99255	0.993082	no
degU	65.6531	65.5362	-0.00257148	-0.0103424	0.98675	0.988073	no
hemE	9.55069	9.54042	-0.00155184	-0.00548014	0.99065	0.991447	no
yhfW	0.199807	0.199659	-0.00107095	0	1	1	no
dnaK	68.57	68.5664	-7.52357e-05	-0.000297573	0.999	0.999	no
yqgO	13.5894	13.6048	0.00163672	0.00159424	0.91265	0.946621	no
yclO	24.4356	24.4687	0.00195424	0.00481971	0.99455	0.994816	no
copA	1.24361	1.24546	0.00214376	0.00571654	0.9789	0.981792	no
yjgD	1.05469	1.05657	0.00257055	0.00223129	0.9515	0.968885	no
yozS	14.9207	14.9514	0.00296835	0.00651626	0.97145	0.976735	no
yncE	4.35304	4.36672	0.00452775	0.00885323	0.96345	0.972858	no
fra	5.03724	5.05377	0.00472608	0.00831242	0.9587	0.970638	no
yvcB	8.75825	8.78798	0.00488865	0.0190141	0.97825	0.981404	no
yqeW	0.506165	0.508042	0.00534134	0	1	1	no
zur	6.56755	6.59354	0.00569709	0.0122985	0.9712	0.976735	no
ytkA	11.6032	11.6553	0.00647154	0.0164334	0.9796	0.982231	no
trnJ-Gly	1051.54	1056.54	0.00684453	0.0119404	0.9591	0.970638	no
menF	6.58242	6.61418	0.00694217	0.0168761	0.9805	0.982869	no
tilS	13.2146	13.2815	0.00728158	0.0222107	0.97295	0.976874	no
gmk	41.4411	41.671	0.00798146	0.0313997	0.9632	0.972858	no
ytcA	0.152353	0.153211	0.00811096	0	1	1	no
sufD	79.9144	80.4145	0.00900123	0.0245403	0.97195	0.976735	no
yizD	7.00901	7.05471	0.009376	0.00590616	0.8672	0.92218	no
cotD	38.8654	39.1201	0.00942091	0.0217865	0.97065	0.976735	no
yvaM	1.09349	1.1011	0.0100057	0.015484	0.94785	0.967807	no
yocH	20.3737	20.5282	0.0109004	0.0420892	0.95345	0.969166	no
tatAC	33.8365	34.1026	0.0113027	0.0195755	0.9587	0.970638	no
ktrC	21.3257	21.494	0.0113411	0.0418332	0.95335	0.969166	no
oppA	35.8355	36.1313	0.011859	0.048213	0.9448	0.967073	no
trnD-Asp	8174.84	8242.61	0.0119118	0.0399286	0.9505	0.968589	no
ytxH	75.1357	75.7741	0.0122055	0.0483502	0.9461	0.967343	no
oppD	20.2256	20.3989	0.0123056	0.0485497	0.94685	0.96758	no
yndA	1.0164	1.02546	0.0128024	0.0110604	0.90495	0.942299	no
cdoA	0.70505	0.711404	0.0129427	0.0111815	0.90495	0.942299	no
yrrB	4.43476	4.4766	0.0135475	0.0316053	0.97485	0.978519	no
ydcG	2.22223	2.24324	0.0135757	0.0149772	0.95505	0.969166	no
yhjG	0.94842	0.957797	0.014194	0.0288303	0.964	0.972858	no
yheB	2.96401	2.99383	0.0144443	0.0386331	0.94785	0.967807	no
ylaE	5.37065	5.4263	0.0148734	0.0371428	0.9725	0.976735	no
ykwB	6.93127	7.00525	0.0153166	0.0429139	0.94515	0.967166	no
dnaX	6.21538	6.28235	0.0154613	0.0561074	0.93745	0.962266	no
gutR	1.44862	1.46429	0.0155201	0.0432652	0.94685	0.96758	no
vmlR	1.52639	1.54332	0.0159135	0.0396148	0.9636	0.972858	no
tagO	16.7701	16.9651	0.0166758	0.0649502	0.9262	0.955632	no
ywtG	2.23815	2.2646	0.0169537	0.0446977	0.938	0.962266	no
yrbC	1.38636	1.40304	0.0172531	0.0283894	0.95095	0.968589	no
cotH	0.191281	0.193622	0.0175472	0	1	1	no
yjzE	17.6306	17.8471	0.0176069	0.0348432	0.96565	0.973997	no
hemN	4.64252	4.70589	0.0195623	0.0587989	0.9313	0.95851	no
yvpB	2.96126	3.00239	0.0198984	0.0448107	0.96675	0.974782	no
ywmC	0.297915	0.302202	0.0206104	0	1	1	no
ypjQ	44.506	45.15	0.0207245	0.0807577	0.90765	0.943477	no
iolG	0.882631	0.895548	0.0209611	0.0346461	0.9521	0.968958	no
argC	24.8277	25.211	0.0221031	0.0879939	0.90195	0.941588	no
pyrK	51.784	52.5889	0.0222527	0.0234373	0.97235	0.976735	no
rplI	20.7659	21.0899	0.0223367	0.0395015	0.9535	0.969166	no
mrpF	38.6199	39.2253	0.0224426	0.0407778	0.95455	0.969166	no
yfmF	24.9579	25.3692	0.0235783	0.0919256	0.89715	0.939045	no
mutS	4.32035	4.39179	0.0236589	0.0874079	0.89975	0.939767	no
yvmC	14.2908	14.5344	0.0243932	0.0853709	0.90445	0.942299	no
ywcD	8.31814	8.46801	0.0257609	0.0562616	0.9294	0.957346	no
scuA	13.2847	13.5255	0.0259107	0.0803937	0.90965	0.944559	no
dltA	30.1413	30.6883	0.0259469	0.0769346	0.9113	0.946009	no
-	237.634	242.031	0.0264501	0.0745162	0.91335	0.946913	no
yhdA	6.34676	6.4674	0.0271667	0.039656	0.956	0.969765	no
gerAC	1.65975	1.69192	0.0276987	0.0524153	0.929	0.957198	no
ybxG	28.5963	29.1525	0.0277906	0.112007	0.8731	0.925392	no
yvcD	5.13118	5.23304	0.0283608	0.0943093	0.8931	0.937278	no
pyrD	37.484	38.2336	0.0285659	0.0299904	0.96695	0.974782	no
uvrA	7.53532	7.68621	0.0286044	0.113746	0.8777	0.926585	no
rlmCD	2.55911	2.61111	0.0290264	0.0795612	0.90465	0.942299	no
uvrB	4.25714	4.34517	0.0295289	0.102822	0.88105	0.928495	no
galM	5.66804	5.78947	0.030583	0.0923782	0.899	0.939507	no
xkdM	8.31109	8.49192	0.0310535	0.0752056	0.92235	0.952185	no
ygaD	3.54824	3.62723	0.031766	0.101138	0.8832	0.930025	no
iscSA	13.3896	13.6885	0.0318541	0.12211	0.8613	0.919672	no
yqhR	0.27282	0.27897	0.0321593	0	1	1	no
ykoT	0.112514	0.115055	0.0322172	0	1	1	no
yabQ	12.6236	12.9182	0.033282	0.0972488	0.8909	0.935863	no
yfkS	7.11698	7.28408	0.0334824	0.0310466	0.90455	0.942299	no
ynaB	12.6122	12.9085	0.0335043	0.0912097	0.8987	0.939459	no
yqeH	15.1174	15.4762	0.0338357	0.130649	0.85155	0.915018	no
sdaAB	6.39031	6.54278	0.0340169	0.0920493	0.89755	0.939045	no
ykuI	12.1654	12.4571	0.0341894	0.130725	0.8501	0.914099	no
yaaK	56.8446	58.2084	0.0342034	0.116062	0.86795	0.922289	no
yrhK	2.27683	2.33222	0.0346797	0.0321565	0.90455	0.942299	no
dapX	17.6985	18.1358	0.0352148	0.138833	0.8436	0.910669	no
yclG	0.137247	0.140653	0.0353678	0	1	1	no
ymfI	2.25402	2.31	0.035394	0.0712025	0.90785	0.943477	no
yfkT	2.56549	2.62991	0.035777	0.053773	0.93825	0.962266	no
yvzB	1.56453	1.60432	0.0362266	0.0478243	0.9353	0.961037	no
smpB	15.1628	15.5488	0.0362652	0.106875	0.88575	0.931659	no
murAA	27.666	28.3813	0.0368297	0.147992	0.83105	0.902338	no
ygaK	1.51536	1.55472	0.0369965	0.0853015	0.91395	0.946913	no
ytpA	12.9852	13.3286	0.037656	0.130803	0.8504	0.914099	no
trnB-Met3	675.972	693.979	0.0379278	0.0578816	0.94945	0.968576	no
ylmG	62.796	64.4709	0.037976	0.11778	0.86545	0.921731	no
yczE	3.52217	3.6171	0.0383683	0.0848671	0.90925	0.944406	no
levF	2.11105	2.16949	0.0393955	0.0813253	0.8964	0.939045	no
yknX	50.7616	52.1834	0.0398527	0.161552	0.82195	0.894538	no
mobB	11.6834	12.0171	0.0406207	0.0833287	0.90225	0.941588	no
yutE	18.9089	19.4517	0.0408318	0.123293	0.86245	0.920374	no
trnB-Ser2	394.741	406.124	0.0410162	0.06504	0.9499	0.968576	no
ysgA	3.86409	3.9758	0.0411157	0.101086	0.88125	0.928495	no
lonA	10.193	10.4964	0.0423185	0.13842	0.8409	0.909082	no
ygaF	13.7152	14.1237	0.0423485	0.122316	0.86345	0.920549	no
ycbD	0.130669	0.134649	0.0432781	0	1	1	no
trmL	13.043	13.4414	0.0434009	0.124987	0.8544	0.915505	no
yyzO	10.7381	11.0661	0.0434051	0.0309032	0.94425	0.966775	no
ppiB	40.9237	42.1829	0.043724	0.159088	0.8169	0.891611	no
sdpB	172.18	177.493	0.0438434	0.140411	0.83585	0.905343	no
spoVAEB	0.436425	0.449983	0.0441344	0	1	1	no
trpA	26.4597	27.2879	0.0444689	0.118015	0.8675	0.92218	no
glcT	9.42773	9.7229	0.0444765	0.146509	0.8347	0.904723	no
yisS	0.967942	0.998446	0.0447637	0.0770923	0.9184	0.94942	no
yobB	28.262	29.1566	0.0449605	0.109014	0.8717	0.924276	no
cueR	35.8138	36.966	0.0456851	0.162037	0.81475	0.89039	no
yclK	3.24115	3.34546	0.0457015	0.117244	0.86955	0.922939	no
lipC	4.36143	4.50342	0.046218	0.11005	0.8747	0.926562	no
fhuG	7.58243	7.8305	0.0464441	0.12794	0.8547	0.915505	no
ydzW	32.2456	33.3011	0.0464712	0.0767841	0.89925	0.939507	no
asnS	35.4034	36.5735	0.046911	0.190166	0.78075	0.869207	no
citB	79.8575	82.5599	0.0480136	0.174759	0.80115	0.880628	no
hemD	11.3333	11.7176	0.0481106	0.097887	0.8851	0.9315	no
yacD	6.5512	6.78226	0.0500064	0.152279	0.836	0.905343	no
yozB	22.4759	23.2853	0.0510418	0.177562	0.7979	0.878867	no
speE	10.9636	11.3653	0.0519129	0.17659	0.8007	0.880628	no
yfjQ	4.45388	4.61831	0.0523015	0.14764	0.8324	0.903016	no
yqfO	10.2942	10.6771	0.0526863	0.158662	0.8199	0.892991	no
yxiT	3.83571	3.97866	0.0527873	0.0947753	0.88055	0.928334	no
folN	6.31164	6.54861	0.0531737	0.134621	0.8452	0.911557	no
tagF	8.66955	8.99604	0.0533333	0.147699	0.83435	0.904606	no
menH	8.01733	8.32974	0.0551492	0.108261	0.87555	0.926585	no
ywqF	4.30747	4.47797	0.0560051	0.172495	0.80175	0.880879	no
pyrG	13.1737	13.6992	0.0564395	0.223424	0.75105	0.851631	no
yjcD	0.985915	1.0253	0.0565053	0.138067	0.8414	0.909082	no
ytxG	58.7443	61.1191	0.0571737	0.220387	0.7523	0.851748	no
yefB	0.968193	1.00744	0.0573208	0.0852471	0.8968	0.939045	no
yvcT	18.2768	19.02	0.0575057	0.223139	0.75215	0.851748	no
ggaA	6.17955	6.43236	0.057846	0.19792	0.77655	0.865974	no
panC	22.8432	23.7843	0.058243	0.227407	0.74535	0.847226	no
yfhK	15.7896	16.449	0.0590223	0.184513	0.7934	0.876236	no
rsbRD	3.13808	3.26942	0.059152	0.143284	0.84245	0.909953	no
dynA	2.37551	2.47579	0.0596485	0.210942	0.7711	0.863543	no
spoVS	108.825	113.423	0.0597023	0.207517	0.7673	0.860636	no
ysmA	4.47944	4.66902	0.059803	0.116076	0.87665	0.926585	no
ysxC	25.0626	26.1456	0.0610335	0.127219	0.85945	0.919011	no
pit	6.56925	6.85558	0.0615495	0.193266	0.78685	0.873914	no
rsbRC	4.17597	4.35967	0.0621081	0.16561	0.8039	0.882352	no
rsbP	3.75582	3.92145	0.0622586	0.180834	0.79715	0.878559	no
zwf	33.4246	34.9019	0.062395	0.252783	0.7125	0.821618	no
sigB	25.8019	26.9509	0.062855	0.122016	0.86095	0.919562	no
ydzW	8.88301	9.27937	0.0629795	0.0757875	0.90775	0.943477	no
ycbL	1.3263	1.38555	0.0630502	0.098288	0.8777	0.926585	no
ypsC	6.56638	6.86329	0.063802	0.21133	0.7715	0.863543	no
sdpA	166.756	174.374	0.0644397	0.119552	0.86345	0.920549	no
gcvPB	12.1285	12.6841	0.0646186	0.179141	0.79215	0.875374	no
recG	3.82461	4.00136	0.0651756	0.190298	0.7878	0.874449	no
ywcC	2.15718	2.25714	0.0653528	0.123096	0.87095	0.924162	no
trnSL-Ser1	1909.46	1998	0.0653951	0.187077	0.7913	0.875212	no
rnpZA	144.681	151.421	0.0656916	0.204386	0.77385	0.865101	no
ykoM	7.05088	7.3796	0.0657389	0.155145	0.8211	0.893874	no
yusT	0.786427	0.823137	0.06582	0.0950368	0.8967	0.939045	no
ydcI	3.42114	3.58223	0.0663813	0.224387	0.75785	0.854412	no
mntR	27.1004	28.3775	0.066429	0.218933	0.76245	0.857785	no
phy	0.491527	0.515008	0.0673244	0.0909423	0.915	0.947217	no
ycdA	25.6336	26.8592	0.0673812	0.268306	0.70115	0.811309	no
pyrF	51.4584	53.9353	0.067824	0.0686297	0.91945	0.950243	no
yycS	2.27943	2.39245	0.0698188	0.0957683	0.90745	0.943477	no
accD	31.7326	33.3228	0.0705441	0.187072	0.7882	0.874633	no
ycgE	2.26757	2.38313	0.0717093	0.108648	0.85985	0.919019	no
rbn	4.60107	4.83738	0.0722583	0.196457	0.77405	0.865101	no
ntdA	2.11703	2.22687	0.0729754	0.168738	0.8025	0.881334	no
lcfA	2.84318	2.99143	0.0733331	0.217923	0.75875	0.854878	no
csn	19.3378	20.3508	0.0736608	0.282028	0.67755	0.794882	no
yabD	7.56433	7.96261	0.0740291	0.219862	0.75245	0.851748	no
yfmO	0.778555	0.819597	0.0741157	0.125898	0.85995	0.919019	no
trnI-Gly	1237.79	1304.64	0.0758847	0.1441	0.83495	0.904731	no
rpmEB	16.1014	16.9718	0.0759497	0.140016	0.84135	0.909082	no
glgB	0.364637	0.384657	0.0771112	0	1	1	no
ytsP	9.99618	10.545	0.0771146	0.208923	0.76165	0.857143	no
trnSL-Ala1	726.594	766.598	0.0773208	0.109215	0.8649	0.921462	no
fhuB	4.58769	4.84078	0.0774697	0.18031	0.80105	0.880628	no
gabP	11.7179	12.3694	0.0780656	0.302393	0.6694	0.788983	no
yoaE	9.54779	10.0792	0.0781432	0.308574	0.65905	0.78074	no
ywjA	10.2163	10.7855	0.0782261	0.306474	0.65715	0.778984	no
hom	90.4399	95.5472	0.0792544	0.198022	0.77365	0.865101	no
hepA	3.18556	3.36694	0.0798921	0.261494	0.7142	0.822839	no
pksB	5.5032	5.81675	0.0799441	0.211719	0.7667	0.860492	no
pyrE	50.3863	53.2597	0.080012	0.0767982	0.90865	0.944045	no
ydiF	2.52882	2.67421	0.0806501	0.242858	0.7315	0.836064	no
coaE	6.58319	6.96221	0.080759	0.21179	0.7645	0.859315	no
ytsJ	12.713	13.4463	0.0808939	0.311521	0.65585	0.778184	no
yfjO	1.82855	1.93406	0.0809352	0.203025	0.77715	0.865974	no
ydbD	1.16491	1.23219	0.0810061	0.134186	0.8546	0.915505	no
sigA	58.3584	61.7342	0.0811281	0.329295	0.63405	0.760779	no
thiE	7.45422	7.88585	0.0812094	0.211117	0.76695	0.860514	no
yvrC	11.0903	11.7327	0.0812398	0.242208	0.72275	0.829618	no
yrzR	4.75328	5.02876	0.0812781	0.0565248	0.8769	0.926585	no
yjbB	1.08755	1.15064	0.0813568	0.158409	0.8198	0.892991	no
yjcG	59.7841	63.2915	0.0822495	0.325848	0.6419	0.766748	no
ydgJ	1.97575	2.09218	0.082609	0.124149	0.84425	0.911107	no
ydaG	33.5683	35.5486	0.0826909	0.28719	0.683	0.797824	no
spoIVFB	0.647703	0.685929	0.0827284	0.105712	0.89055	0.935863	no
nrdF	18.5726	19.6773	0.0833575	0.324861	0.6432	0.767564	no
yoaS	1.82791	1.93693	0.0835736	0.119516	0.85015	0.914099	no
tuaE	0.560521	0.594021	0.0837454	0.136574	0.84845	0.913527	no
walH	5.59992	5.9346	0.0837457	0.184019	0.78995	0.874755	no
fmnP	6.65114	7.04905	0.0838282	0.218761	0.75685	0.853655	no
alsT	12.6247	13.3884	0.0847374	0.331131	0.63635	0.763048	no
yyaP	2.79007	2.95942	0.0850094	0.161892	0.81165	0.888769	no
phoH	16.0363	17.0123	0.0852337	0.313167	0.662	0.782993	no
rapG	19.8098	21.0187	0.0854625	0.337137	0.62575	0.754456	no
cstA	2.08358	2.21087	0.0855514	0.241058	0.73265	0.83698	no
yvkB	2.16417	2.29662	0.0856934	0.147456	0.8399	0.908993	no
ywoB	1.78847	1.89792	0.0856987	0.108132	0.86915	0.922777	no
ycsD	13.1242	13.9278	0.0857303	0.224284	0.74315	0.84524	no
nprE	1.88477	2.0002	0.0857563	0.225775	0.7506	0.851379	no
hbs	779.373	827.331	0.0861512	0.348736	0.6163	0.749597	no
rtp	4.0076	4.25601	0.0867618	0.137613	0.8473	0.913342	no
yvyI	4.53646	4.81886	0.0871238	0.245862	0.7247	0.831007	no
cypB	2.18431	2.32031	0.087138	0.291221	0.67845	0.795145	no
ydzW	39.6879	42.1818	0.0879184	0.107433	0.89005	0.935863	no
yhjE	4.9291	5.23945	0.0880908	0.217006	0.75435	0.85238	no
trnSL-Val2	16670	17724.6	0.0884965	0.313329	0.65385	0.77667	no
yobW	0.48078	0.511339	0.0889047	0.0727622	0.8951	0.938322	no
mobA	4.06749	4.32629	0.0889891	0.201388	0.7733	0.865101	no
spsI	0.306758	0.326283	0.0890198	0	1	1	no
coxA	3.49247	3.71554	0.0893272	0.190174	0.78905	0.874755	no
miaB	9.62365	10.2389	0.0894069	0.342528	0.62155	0.752063	no
mnaA	3.02813	3.22211	0.0895798	0.242466	0.7278	0.832855	no
mtnW	21.9824	23.4132	0.0909733	0.224939	0.74095	0.843251	no
tetL	175.234	186.68	0.0912866	0.0638723	0.8528	0.915505	no
mnmA	17.8488	19.0263	0.0921675	0.362403	0.59845	0.736469	no
ywqB	1.78753	1.90607	0.0926304	0.166008	0.8148	0.89039	no
yerB	26.5798	28.3447	0.0927446	0.368904	0.6043	0.74055	no
yfjR	2.99075	3.19206	0.0939807	0.225735	0.75275	0.851748	no
yqgM	0.807636	0.862171	0.094269	0.133226	0.85855	0.918312	no
desR	2.29616	2.45148	0.0944313	0.172994	0.8058	0.883838	no
yyaL	3.3881	3.61735	0.0944577	0.221778	0.7447	0.846745	no
ywdI	8.84444	9.44569	0.0948847	0.182751	0.7975	0.878685	no
yfhI	0.763055	0.815706	0.0962612	0.163904	0.8071	0.884565	no
ycdG	1.29266	1.3821	0.0965111	0.231104	0.74825	0.849488	no
yybB	3.61519	3.8659	0.0967299	0.221149	0.7522	0.851748	no
yutI	99.0009	105.896	0.0971325	0.37613	0.592	0.731056	no
bkdB	8.0071	8.57439	0.0987542	0.355978	0.6082	0.743621	no
ureB	5.95623	6.37992	0.0991405	0.109644	0.8718	0.924276	no
yneN	14.751	15.8029	0.0993797	0.303781	0.6696	0.788983	no
rimP	40.3421	43.2432	0.100188	0.378192	0.5862	0.726235	no
ytxC	5.75605	6.17001	0.100193	0.290045	0.68075	0.796458	no
cotJB	0.612129	0.656516	0.100995	0.0539013	0.50845	0.659678	no
yqxA	0.315426	0.338497	0.10184	0	1	1	no
glxK	2.61846	2.81005	0.101874	0.26596	0.6975	0.808724	no
yutG	0.145584	0.15629	0.102373	0	1	1	no
yqfQ	0.0802789	0.0861949	0.102581	0	1	1	no
iolE	0.440101	0.472542	0.102609	0	1	1	no
citM	0.237285	0.254779	0.102629	0	1	1	no
gsaB	8.54436	9.17717	0.103075	0.377171	0.587	0.726502	no
trmK	14.4404	15.5101	0.103095	0.257779	0.7184	0.825895	no
yjqC	2.28161	2.45151	0.103617	0.224346	0.7539	0.85238	no
yvoF	19.5927	21.0534	0.103739	0.34433	0.62555	0.754456	no
yozC	42.4246	45.5927	0.103902	0.21873	0.7544	0.85238	no
engA	16.1415	17.3528	0.10439	0.412025	0.5524	0.698024	no
ygzD	16.5692	17.82	0.104991	0.146981	0.82685	0.899248	no
panD	15.5611	16.7547	0.106619	0.289948	0.6833	0.797824	no
ykuS	50.4444	54.3618	0.107898	0.292825	0.6727	0.791387	no
yjcO	2.79609	3.01341	0.107983	0.179662	0.79185	0.875374	no
ohrR	3.1661	3.41389	0.108711	0.185449	0.79625	0.878345	no
ycdF	2.04308	2.20322	0.108872	0.220543	0.75695	0.853655	no
yycN	2.41118	2.60076	0.109198	0.173873	0.80275	0.881349	no
citZ	108.64	117.192	0.109319	0.434638	0.5369	0.685396	no
ygxA	8.5422	9.21717	0.109717	0.358453	0.61535	0.749174	no
spoIIIE	5.243	5.66119	0.110711	0.420537	0.54945	0.6956	no
ddl	9.72918	10.5054	0.110743	0.396453	0.5701	0.714107	no
yitL	7.22405	7.80063	0.110782	0.346697	0.62415	0.7535	no
kdgT	1.65001	1.78202	0.11104	0.232708	0.74205	0.844246	no
yhcK	4.3355	4.68327	0.111318	0.323632	0.6495	0.773846	no
ycsA	1.77949	1.92308	0.111949	0.249015	0.727	0.832705	no
yhbE	3.37389	3.64989	0.113438	0.232034	0.73905	0.842116	no
ylxM	42.5135	46.0193	0.114317	0.368279	0.59965	0.737029	no
mraZ	44.8228	48.5252	0.1145	0.428207	0.545	0.691717	no
yqxD	37.3772	40.4734	0.114816	0.430552	0.54015	0.688432	no
tcyA	4.14235	4.4898	0.116199	0.27929	0.69115	0.80342	no
yozO	23.2142	25.1682	0.116595	0.329575	0.64215	0.766801	no
ctaA	5.17357	5.61222	0.117409	0.342074	0.63235	0.75996	no
yoyA	5.78044	6.27195	0.117736	0.178921	0.80015	0.880566	no
ylbL	3.30509	3.58637	0.117832	0.316735	0.6522	0.775578	no
rsbW	65.5095	71.1494	0.119147	0.264875	0.7041	0.814276	no
ywdD	6.04607	6.56985	0.119864	0.27018	0.6945	0.805862	no
recO	14.6597	15.9298	0.11987	0.428853	0.5404	0.688452	no
ytrB	4.74917	5.1629	0.120504	0.275086	0.69805	0.808724	no
thrB	89.9111	97.8153	0.121561	0.250139	0.72625	0.832101	no
ykpA	22.6253	24.62	0.121894	0.491183	0.4846	0.638627	no
ydaT	1.78642	1.94413	0.122057	0.161698	0.8172	0.891611	no
comS	281.804	306.692	0.122101	0.00670197	0.94605	0.967343	no
bioYB	41.5099	45.1908	0.122574	0.482434	0.49	0.64402	no
ccdA	6.97403	7.59257	0.122596	0.352081	0.6226	0.753027	no
mdxG	0.459064	0.499849	0.122798	0	1	1	no
yjbE	1.10939	1.20801	0.122868	0.175447	0.8062	0.883838	no
alrA	5.84229	6.36529	0.123691	0.39998	0.57945	0.721222	no
opuD	6.60793	7.20066	0.12393	0.4496	0.5225	0.672069	no
ispA	8.23416	8.97545	0.124362	0.277187	0.6915	0.80342	no
ywbI	2.57086	2.8024	0.124412	0.293297	0.68	0.796458	no
yfhE	95.3456	103.955	0.124724	0.14839	0.83045	0.902211	no
ppaX	6.01848	6.56463	0.125316	0.190148	0.7828	0.870451	no
fer	218.456	238.328	0.125605	0.485568	0.49625	0.648809	no
ugtP	17.3369	18.9245	0.12641	0.49766	0.47455	0.631268	no
resE	7.21282	7.87443	0.126611	0.396109	0.57385	0.716401	no
clpY	16.0215	17.4922	0.126699	0.503047	0.4731	0.630013	no
yybG	1.62304	1.77236	0.126974	0.244683	0.72485	0.831007	no
ybbR	8.2303	8.98989	0.127359	0.396565	0.5747	0.716983	no
tsaC	2.4267	2.6511	0.127593	0.313112	0.65395	0.77667	no
dnaC	3.92744	4.29611	0.129441	0.394965	0.58025	0.721451	no
yvzE	4.15349	4.54356	0.129497	0.296199	0.67775	0.794882	no
kapB	12.8884	14.1016	0.12979	0.336682	0.63115	0.758762	no
ilvD	33.5578	36.721	0.129954	0.527146	0.4548	0.614099	no
pksE	4.65806	5.09735	0.130017	0.4061	0.5571	0.701589	no
ykyB	9.41798	10.3114	0.130754	0.341502	0.6279	0.756072	no
kduI	11.6417	12.7475	0.130918	0.454973	0.52165	0.671206	no
ybaN	2.61217	2.86037	0.130954	0.287346	0.6813	0.796735	no
yceB	0.608195	0.666174	0.131364	0.1804	0.79705	0.878559	no
bshBB	17.8652	19.5691	0.131419	0.470607	0.50715	0.65822	no
cysH	73.0664	80.0453	0.131608	0.531925	0.44975	0.610013	no
lonB	0.146291	0.160287	0.131813	0	1	1	no
gspA	11.0387	12.0964	0.132007	0.458149	0.5114	0.662354	no
ytxD	3.95598	4.33565	0.132214	0.28303	0.685	0.79881	no
hflX	3.71057	4.06834	0.132797	0.392021	0.5804	0.721451	no
ypbE	9.145	10.0321	0.133573	0.342123	0.6302	0.757864	no
rpoZ	185.277	203.334	0.134166	0.438878	0.5402	0.688432	no
yczI	95.4438	104.807	0.135016	0.433758	0.5429	0.69093	no
znuA	10.8592	11.9318	0.135893	0.48604	0.482	0.637066	no
ynaE	3.56036	3.91315	0.136306	0.306249	0.662	0.782993	no
yoyG	100.102	110.033	0.136464	0.173519	0.806	0.883838	no
yshB	11.3395	12.4685	0.136931	0.398057	0.57585	0.717938	no
ylaA	0.300154	0.330179	0.137543	0	1	1	no
yvzA	8.27057	9.09934	0.137775	0.287322	0.68395	0.798084	no
folB	25.2755	27.8143	0.138088	0.165082	0.8162	0.891611	no
yxzJ	46.0326	50.66	0.138191	0.159761	0.8062	0.883838	no
yraL	7.40298	8.1481	0.138358	0.199795	0.7689	0.861666	no
ybaC	2.07444	2.28382	0.138726	0.310502	0.6656	0.785757	no
yfmJ	3.96755	4.37009	0.139415	0.392559	0.58315	0.723656	no
fbp	4.67782	5.15306	0.139592	0.496308	0.48215	0.637066	no
arsR	3.90582	4.30404	0.140068	0.192116	0.7836	0.870822	no
kduD	7.09459	7.82186	0.140792	0.417422	0.5609	0.705311	no
secDF	30.3595	33.4813	0.141204	0.571817	0.4119	0.573894	no
yraO	2.20435	2.43215	0.141881	0.371372	0.6059	0.741294	no
yczN	16.4612	18.1683	0.142356	0.0992816	0.8528	0.915505	no
pksG	5.08002	5.61296	0.143926	0.404873	0.56165	0.705479	no
nap	13.7099	15.1622	0.145254	0.53743	0.4453	0.606247	no
yvgM	1.7604	1.94708	0.145409	0.208231	0.7644	0.859315	no
ylxX	7.78236	8.61097	0.145967	0.431674	0.54235	0.690465	no
exuR	4.96501	5.49371	0.145985	0.433588	0.5437	0.691197	no
yugP	3.31837	3.67194	0.146067	0.328573	0.6464	0.770644	no
codY	23.4487	25.9634	0.146972	0.570242	0.42075	0.582961	no
bsn	2.21791	2.45656	0.147439	0.324012	0.64575	0.770115	no
bacG	7.5105	8.32268	0.148139	0.518851	0.45905	0.616647	no
ahpF	70.9135	78.5902	0.148288	0.592387	0.407	0.569617	no
ypmP	161.255	178.8	0.148998	0.554638	0.4265	0.587943	no
ypqP	2.75754	3.05795	0.149183	0.297387	0.67265	0.791387	no
gyrA	20.9607	23.2462	0.149309	0.606361	0.3831	0.546479	no
pbuO	2.98604	3.31362	0.150177	0.423462	0.54385	0.691197	no
yfkN	2.50247	2.7794	0.151417	0.569337	0.41215	0.574022	no
yneF	111.696	124.092	0.151835	0.462052	0.5144	0.665086	no
gsiB	17.2856	19.2147	0.152636	0.41942	0.54695	0.693484	no
lytS	1.97396	2.19445	0.152764	0.360541	0.60125	0.737842	no
trnY-Glu	810.167	900.859	0.153081	0.228755	0.74585	0.847392	no
ydcA	4.98594	5.54498	0.153316	0.374187	0.59105	0.730305	no
spsL	1.5425	1.71548	0.153344	0.181441	0.7921	0.875374	no
cotF	0.681579	0.758178	0.153655	0.132941	0.86075	0.919562	no
ynaI	1.69917	1.89059	0.154007	0.210182	0.76115	0.856839	no
ytnP	35.0452	38.9939	0.15403	0.613182	0.3808	0.544244	no
yqhG	0.586974	0.653345	0.154549	0.186785	0.7904	0.874807	no
ypiP	6.54173	7.28303	0.154868	0.451595	0.5172	0.667219	no
yxkI	3.13884	3.4976	0.156133	0.481	0.49045	0.644164	no
ywdE	3.85408	4.29683	0.156884	0.32701	0.64765	0.771888	no
dxs	16.8262	18.7598	0.156938	0.526309	0.4549	0.614099	no
yerO	1.69341	1.88817	0.157058	0.316248	0.6533	0.77651	no
thyA	3.23244	3.6051	0.157415	0.389517	0.5853	0.725842	no
pucF	0.646026	0.720695	0.157797	0.252917	0.7166	0.825047	no
kinA	2.58735	2.88653	0.157862	0.475414	0.50285	0.654068	no
slrR	3.92974	4.38581	0.15841	0.303721	0.667	0.786912	no
sigF	2.78281	3.10731	0.159122	0.359917	0.60985	0.74515	no
nusA	40.5429	45.3152	0.160545	0.648888	0.35	0.517169	no
artQ	25.6052	28.6224	0.160709	0.396776	0.5707	0.714619	no
penP	11.3758	12.7245	0.161632	0.578569	0.4046	0.567108	no
ltaSC	19.2407	21.5285	0.162081	0.653715	0.34795	0.515165	no
ptkA	8.35401	9.36622	0.164999	0.337304	0.6249	0.754162	no
yjdA	5.5213	6.19056	0.165061	0.459217	0.52055	0.670022	no
yisY	0.496219	0.556388	0.165115	0.184257	0.78965	0.874755	no
prsA	36.6053	41.0539	0.165467	0.662688	0.3511	0.517514	no
argI	3.91501	4.39088	0.165496	0.443111	0.5253	0.67474	no
azlD	4.57382	5.13157	0.166001	0.214603	0.7608	0.856703	no
pheA	5.7104	6.40889	0.166484	0.485062	0.4952	0.647663	no
rsbRA	10.9645	12.3084	0.166813	0.571789	0.4175	0.579965	no
yisK	8.33672	9.36174	0.167298	0.549329	0.4341	0.596149	no
dapF	8.58164	9.63876	0.167595	0.542803	0.44265	0.604098	no
yqfU	8.33037	9.357	0.167666	0.543246	0.44525	0.606247	no
cotU	2.15071	2.41631	0.167995	0.126125	0.87605	0.926585	no
murC	17.2539	19.3921	0.168546	0.66973	0.3372	0.506071	no
yjcS	7.70031	8.65467	0.168562	0.309218	0.6609	0.782435	no
yitH	4.82153	5.41936	0.168632	0.469951	0.5029	0.654068	no
bshC	6.51574	7.32597	0.169091	0.621887	0.37735	0.5411	no
yhdT	12.4184	13.964	0.169235	0.661338	0.3424	0.509574	no
rapJ	6.2418	7.02156	0.169829	0.554752	0.4332	0.595351	no
prfA	16.5606	18.6316	0.169997	0.663778	0.3414	0.509507	no
sfp	9.96433	11.2195	0.171159	0.125122	0.87595	0.926585	no
hemY	4.41114	4.96749	0.171366	0.547517	0.4382	0.599794	no
yoxD	17.0077	19.1594	0.171863	0.625397	0.3705	0.534976	no
degA	1.98773	2.24012	0.172455	0.391291	0.57975	0.721355	no
prpE	0.759204	0.855862	0.17289	0.220088	0.75445	0.85238	no
yxaI	49.9936	56.3679	0.173131	0.668577	0.3424	0.509574	no
polC	4.88045	5.50382	0.17342	0.689904	0.32945	0.497993	no
sodA	211.941	239.08	0.17383	0.697579	0.324	0.492797	no
mrpG	44.3092	49.9995	0.174305	0.497556	0.4763	0.632536	no
crh	67.8335	76.5642	0.174671	0.534801	0.4524	0.612051	no
yesF	0.884679	0.998646	0.17482	0.249232	0.7253	0.831268	no
gpsA	14.7634	16.6702	0.175246	0.672507	0.3392	0.508052	no
yoyC	17.6958	19.9871	0.175666	0.318796	0.65155	0.775546	no
yybS	7.72714	8.72849	0.175798	0.570725	0.41605	0.57845	no
ctpA	9.89741	11.1815	0.175994	0.674286	0.3389	0.507806	no
yezG	10.4889	11.8516	0.17622	0.47301	0.5019	0.653678	no
yvcN	24.4756	27.668	0.176876	0.688256	0.3277	0.495799	no
dltB	32.7902	37.0918	0.177832	0.489841	0.48625	0.639992	no
odhB	105.459	119.32	0.178145	0.702918	0.31245	0.481307	no
yhfF	7.20612	8.15353	0.178202	0.396634	0.57115	0.714943	no
yxdK	1.68191	1.90323	0.178344	0.342551	0.61865	0.749768	no
yscB	9.43432	10.676	0.178377	0.542964	0.4409	0.602386	no
rpmGA	427.317	483.623	0.178575	0.551306	0.4361	0.598236	no
yodC	21.1706	23.9719	0.179285	0.649462	0.3564	0.521268	no
ylbN	97.6078	110.526	0.179312	0.721395	0.29965	0.469728	no
yncF	7.82891	8.86743	0.179704	0.427778	0.5434	0.691197	no
rsbQ	4.97349	5.63383	0.179857	0.499404	0.47635	0.632536	no
yocD	13.7805	15.6138	0.180198	0.680637	0.3316	0.499648	no
sipS	5.9426	6.73493	0.180568	0.447455	0.53395	0.6835	no
ftsY	9.44639	10.7104	0.181176	0.635482	0.36815	0.533025	no
yhdN	5.30937	6.01988	0.181193	0.543783	0.44405	0.60514	no
yfjM	2.1679	2.45887	0.181696	0.268061	0.699	0.809574	no
lepA	9.94328	11.2801	0.181981	0.716843	0.3039	0.47341	no
tcyB	2.19726	2.49405	0.182786	0.292753	0.67835	0.795145	no
dapG	17.2076	19.5424	0.183557	0.723869	0.3035	0.473337	no
yqfW	5.3483	6.07554	0.183933	0.453564	0.5193	0.669105	no
ykoI	1.35355	1.5376	0.183938	0.252158	0.7289	0.833831	no
ypuF	1.64391	1.86801	0.18437	0.268034	0.71245	0.821618	no
uppS	26.0909	29.6485	0.184413	0.722601	0.3041	0.473482	no
ylxR	129.176	146.84	0.184904	0.69384	0.3178	0.486737	no
carA	31.6822	36.035	0.185723	0.328665	0.6383	0.764649	no
ytcJ	4.39381	4.99818	0.185931	0.616586	0.39045	0.552041	no
deaD	6.65511	7.57119	0.186059	0.668216	0.3409	0.509372	no
yphF	15.8698	18.0634	0.186782	0.674341	0.3352	0.503272	no
tsaE	11.5864	13.1901	0.18702	0.390853	0.58295	0.723656	no
moeB	5.29187	6.02786	0.187869	0.568543	0.42515	0.587235	no
levR	1.09992	1.25293	0.187914	0.514001	0.46615	0.623202	no
yndB	18.2556	20.8026	0.188428	0.567586	0.4315	0.59367	no
xynC	4.16671	4.74842	0.188538	0.576533	0.4212	0.583368	no
ypmB	104.084	118.648	0.188933	0.760402	0.2758	0.441801	no
znuB	4.06856	4.64067	0.189813	0.363884	0.60355	0.739935	no
nifS	17.9217	20.4483	0.190274	0.672536	0.32955	0.497993	no
pckA	3.72988	4.25738	0.190834	0.605005	0.3935	0.554255	no
yeeA	1.6717	1.90895	0.191464	0.571623	0.4203	0.582554	no
ytjP	7.24531	8.27503	0.191716	0.694032	0.32455	0.492906	no
cysE	18.9463	21.6421	0.191931	0.53186	0.4476	0.608202	no
paiB	2.93889	3.35728	0.19202	0.400144	0.5731	0.715944	no
dltE	19.0447	21.7669	0.192748	0.726653	0.30445	0.473673	no
dltD	24.9618	28.5437	0.193452	0.726555	0.299	0.469103	no
infB	36.5834	41.8555	0.194229	0.701651	0.31515	0.484068	no
yqkC	27.9106	31.9351	0.194331	0.432142	0.53845	0.68714	no
yqjM	2.42879	2.77975	0.194718	0.477643	0.50005	0.652406	no
dacA	16.3496	18.726	0.19579	0.777023	0.262	0.426836	no
recR	16.8013	19.2459	0.195979	0.667219	0.34685	0.514352	no
gabR	0.358399	0.410577	0.196086	0	1	1	no
rsbV	88.8853	101.831	0.196164	0.346237	0.6232	0.753328	no
tepA	0.43836	0.50243	0.196805	0	1	1	no
ydiL	6.10629	6.99912	0.196876	0.546786	0.434	0.596149	no
kdgA	1.11873	1.28241	0.196985	0.266261	0.7075	0.817137	no
sufU	106.011	121.551	0.197339	0.29232	0.6837	0.798042	no
phrC	1675	1920.63	0.197419	0.345093	0.6213	0.752005	no
prsW	11.8111	13.557	0.198893	0.639016	0.37375	0.537797	no
yjaU	1.15922	1.33278	0.20129	0.315899	0.6534	0.77651	no
purU	10.6874	12.289	0.201453	0.707998	0.31495	0.484068	no
ypvA	4.62482	5.31793	0.201467	0.718827	0.29945	0.469612	no
rnjB	23.5893	27.1318	0.201853	0.815536	0.23985	0.404278	no
mrpE	9.97214	11.4707	0.201974	0.350043	0.6124	0.747349	no
cotSA	0.130695	0.150357	0.202195	0	1	1	no
ytpR	16.276	18.7283	0.202478	0.689331	0.3324	0.500275	no
yqeM	30.8752	35.535	0.202792	0.655857	0.3493	0.516549	no
yxeQ	3.18218	3.66429	0.203516	0.456716	0.51555	0.666075	no
yrzB	107.906	124.269	0.203691	0.750122	0.28275	0.450501	no
nusG	19.0609	21.9603	0.204281	0.688886	0.32675	0.494963	no
yfiY	30.3809	35.0127	0.204712	0.819475	0.24605	0.410157	no
cshA	29.4432	33.9423	0.205153	0.830027	0.2405	0.404517	no
arxR	6.24335	7.19758	0.205191	0.368595	0.6072	0.742642	no
yqfD	1.18484	1.36694	0.20625	0.228873	0.75165	0.851748	no
yoaO	2.01718	2.32737	0.206355	0.313627	0.6569	0.778984	no
yvbJ	12.5408	14.4767	0.207104	0.825236	0.2382	0.403275	no
pdp	3.57108	4.12375	0.207594	0.614024	0.38935	0.55153	no
yjfB	59.3237	68.5049	0.207597	0.389045	0.5857	0.72598	no
yabS	2.66263	3.07617	0.208282	0.431691	0.5292	0.678583	no
mtnE	7.54628	8.72052	0.208648	0.734344	0.29795	0.468439	no
fin	45.6595	52.7721	0.208862	0.526657	0.45025	0.61047	no
upp	20.7006	23.9257	0.208887	0.763533	0.27755	0.443842	no
ptb	3.95178	4.56857	0.209239	0.568564	0.42465	0.586841	no
rpsL	1123.23	1298.84	0.209565	0.746494	0.2828	0.450501	no
malS	25.5423	29.5411	0.209838	0.849339	0.22795	0.393684	no
yvrD	3.91586	4.52955	0.210038	0.541147	0.4425	0.604098	no
mgfK	11.6286	13.4538	0.21034	0.766297	0.27125	0.436008	no
yjcF	21.0003	24.3143	0.211394	0.652224	0.3537	0.519149	no
yaaL	18.2199	21.1033	0.211951	0.370585	0.59865	0.736469	no
atpC	119.622	138.582	0.212257	0.848573	0.22905	0.395045	no
lplJ	9.85165	11.4202	0.21315	0.75753	0.28415	0.451881	no
ispE	14.1855	16.4442	0.213159	0.78919	0.25915	0.423383	no
bioW	49.276	57.1397	0.213609	0.343935	0.6181	0.74971	no
mfd	6.47598	7.51008	0.21373	0.852291	0.2261	0.391482	no
yeaB	1.36812	1.58693	0.21405	0.395622	0.57605	0.717947	no
ykrA	6.17661	7.16533	0.214219	0.61493	0.3872	0.549109	no
ykvA	5.65112	6.55624	0.214332	0.352527	0.6123	0.747349	no
nasD	1.22285	1.4189	0.214515	0.579523	0.4098	0.571821	no
rpsB	108.39	125.804	0.214943	0.86976	0.2176	0.383263	no
ytmP	13.7926	16.0106	0.215137	0.702702	0.3232	0.491981	no
lcfB	0.623288	0.723783	0.215658	0.3888	0.5884	0.727753	no
nasF	4.09601	4.75647	0.215674	0.684522	0.33315	0.501	no
yusZ	3.01367	3.50036	0.215983	0.525062	0.4543	0.613867	no
ytpP	23.8845	27.7492	0.216374	0.594592	0.39085	0.552188	no
ydgD	52.6915	61.2301	0.21667	0.628645	0.36735	0.53228	no
nadC	44.4414	51.6455	0.216738	0.378482	0.59205	0.731056	no
cdnD	10.5369	12.2513	0.217481	0.776519	0.2611	0.425927	no
opuBB	6.02661	7.00732	0.217515	0.58949	0.39485	0.555737	no
ytnA	14.3444	16.7024	0.219575	0.8667	0.2198	0.385047	no
ymfM	8.65572	10.0826	0.220137	0.723145	0.3019	0.472421	no
ytjA	42.8072	49.9284	0.222008	0.412598	0.55475	0.699542	no
yhcT	0.603063	0.703462	0.222163	0.296718	0.67965	0.796302	no
oppF	11.8428	13.8161	0.222342	0.804742	0.25305	0.416377	no
rnz	2.80804	3.27686	0.222751	0.550226	0.43735	0.59929	no
yodN	0.417877	0.48768	0.222856	0	1	1	no
yrrK	25.4124	29.6668	0.223315	0.721232	0.30835	0.478346	no
yycR	0.746968	0.87248	0.224075	0.38544	0.58665	0.726502	no
trpP	17.2037	20.0951	0.224126	0.726252	0.3104	0.47949	no
metK	24.9411	29.133	0.224129	0.897498	0.19655	0.357055	no
rtbJ	10.6692	12.4645	0.224374	0.693604	0.32985	0.498244	no
ydgG	1.47369	1.72232	0.224922	0.172784	0.81135	0.888701	no
yvdT	5.21545	6.10682	0.22763	0.562423	0.424	0.586594	no
yxeK	2.43822	2.85511	0.227718	0.614178	0.37735	0.5411	no
yugJ	9.91252	11.6119	0.228281	0.846822	0.2247	0.390246	no
[truncated: 1,175 more rows]
